# Supplementary material for: Ethyl 1-phenyl-2-[4-(trifluoro­meth­oxy)phen­yl]-1H-benzimidazole-5-carboxyl­ate
Source: Acta Crystallogr Sect E Struct Rep Online. 2012 Aug 15;68(Pt 9):o2715–6. doi: 10.1107/S1600536812034903 (PMC3435731; doi:10.1107/S1600536812034903)
Supplement: Supplementary file 1 [file e-68-o2715-sup1.cif]

##############################################################################
#                                                                            #
# This CIF contains the data in a paper accepted for publication in          #
# Acta Crystallographica Section E. It conforms to the requirements of       #
# Notes for Authors for Acta Crystallographica Section E, and has been       #
# peer reviewed under the auspices of the IUCr Commission on Journals.       #
#                                                                            #
# Full details of the Crystallographic Information File format               #
# are given in the paper "The Crystallographic Information File (CIF):       #
# a New Standard Archive File for Crystallography" by S. R. Hall, F. H.      #
# Allen and I. D. Brown [Acta Cryst. (1991), A47, 655-685].                  #
#                                                                            #
# The current version of the core CIF dictionary is obtainable from          #
# ftp://ftp.iucr.org/pub/cif_core.dic.                                       #
#                                                                            #
# Software is freely available for graphical display of the structure(s)     #
# in this CIF. For information consult the CIF software page                 #
# http://www.iucr.org/resources/cif/software.                                #
#                                                                            #
# This file may be used for bona fide research purposes within the           #
# scientific community so long as proper attribution is given to the journal # 
# article from which it was obtained.                                        #
#                                                                            #
##############################################################################
data_global
_audit_creation_method     'form.cif (version 2.0)'
_journal_data_validation_number     ?
_journal_date_recd_electronic     2012-07-31
_journal_date_accepted     2012-08-07
_journal_name_full     'Acta Crystallographica, Section E'
_journal_year     2012
_journal_volume     68
_journal_issue      9
_journal_page_first     o2715
_journal_page_last     o2716
_journal_paper_category     QO
_journal_paper_doi     10.1107/S1600536812034903
_journal_coeditor_code     LH5511
_publ_contact_author_name     'Ibrahim Abdul Razak'
_publ_contact_author_address
;
      School of Physics
      Universiti Sains Malaysia
      11800 USM, Penang
      MALAYSIA
;
_publ_contact_author_email     'arazaki@usm.my'
_publ_contact_author_fax     '604 6579150'
_publ_contact_author_phone     '604 6533438'
_publ_section_title
;
Ethyl
1-phenyl-2-[4-(trifluoromethoxy)phenyl]-1<i>H</i>-benzimidazole-5-carboxylate
;
loop_
    _publ_author_name
    _publ_author_footnote
    _publ_author_address
    'Yeong Keng Yoon' ?
;
Institute for Research in Molecular Medicine
Universiti Sains Malaysia
Minden 11800, Penang,
Malaysia
;
    'Mohamed Ashraf Ali' ?
;
Institute for Research in Molecular Medicine
Universiti Sains Malaysia
Minden 11800, Penang,
Malaysia
;
    'Tan Soo Choon' ?
;
Institute for Research in Molecular Medicine
Universiti Sains Malaysia
Minden 11800, Penang,
Malaysia
;
    'Suhana Arshad' ?
;
School of Physics
Universiti Sains Malaysia
11800 USM, Penang
Malaysia
;
    'Ibrahim Abdul Razak'
;
Thomson Reuters ResearcherID: A-5599-2009.
;
;
School of Physics
Universiti Sains Malaysia
11800 USM, Penang
Malaysia
;
data_I
_audit_creation_method     SHELXL-97
_chemical_name_systematic
;
Ethyl
1-phenyl-2-[4-(trifluoromethoxy)phenyl]-1<i>H</i>-benzimidazole-5-carboxylate
;
_chemical_name_common     ?
_chemical_formula_moiety     'C23 H17 F3 N2 O3'
_chemical_formula_sum     'C23 H17 F3 N2 O3'
_chemical_formula_iupac     'C23 H17 F3 N2 O3'
_chemical_formula_weight     426.39
_chemical_melting_point     ?
_symmetry_cell_setting     triclinic
_symmetry_space_group_name_H-M     'P -1'
_symmetry_space_group_name_Hall     '-P 1'
loop_
    _symmetry_equiv_pos_as_xyz
    'x, y, z'
    '-x, -y, -z'
_cell_length_a     8.0204(4)
_cell_length_b     10.8943(6)
_cell_length_c     11.4329(7)
_cell_angle_alpha     76.706(4)
_cell_angle_beta     83.269(4)
_cell_angle_gamma     81.227(4)
_cell_volume     957.31(9)
_cell_formula_units_Z     2
_cell_measurement_reflns_used     2463
_cell_measurement_theta_min     2.58
_cell_measurement_theta_max     29.71
_cell_measurement_temperature     100.0(10)
_exptl_crystal_description     'block'
_exptl_crystal_colour     'colourless'
_exptl_crystal_size_max     0.37
_exptl_crystal_size_mid     0.27
_exptl_crystal_size_min     0.20
_exptl_crystal_density_diffrn     1.479
_exptl_crystal_density_meas     ?
_exptl_crystal_density_method     'not measured'
_exptl_crystal_F_000     440
_exptl_absorpt_coefficient_mu     0.118
_exptl_absorpt_correction_type     multi-scan
_exptl_absorpt_process_details     '(SADABS; Bruker, 2009)'
_exptl_absorpt_correction_T_min     0.9574
_exptl_absorpt_correction_T_max     0.9773
_exptl_special_details
;
The crystal was placed in the cold stream of an Oxford Cryosystems Cobra
open-flow nitrogen cryostat (Cosier & Glazer, 1986) operating at 100.0 (1) K.
;
_diffrn_ambient_temperature     100.0(10)
_diffrn_radiation_type     MoK\a
_diffrn_radiation_wavelength     0.71073
_diffrn_radiation_source     'fine-focus sealed tube'
_diffrn_radiation_monochromator     graphite
_diffrn_measurement_device_type
;
Bruker SMART APEXII CCD area-detector
;
_diffrn_measurement_method     '\f and \w scans'
_diffrn_detector_area_resol_mean     ?
_diffrn_reflns_number     12437
_diffrn_reflns_av_R_equivalents     0.0654
_diffrn_reflns_av_sigmaI/netI     0.0722
_diffrn_reflns_theta_min     1.84
_diffrn_reflns_theta_max     27.50
_diffrn_reflns_theta_full     27.50
_diffrn_measured_fraction_theta_max     0.999
_diffrn_measured_fraction_theta_full     0.999
_diffrn_reflns_limit_h_min     -10
_diffrn_reflns_limit_h_max     10
_diffrn_reflns_limit_k_min     -14
_diffrn_reflns_limit_k_max     14
_diffrn_reflns_limit_l_min     -14
_diffrn_reflns_limit_l_max     12
_diffrn_standards_number     0
_diffrn_standards_interval_count     .
_diffrn_standards_interval_time     .
_diffrn_standards_decay_%     ?
_refine_special_details
;
Refinement of <i>F</i>^2^ against ALL reflections. The weighted <i>R</i>-factor
<i>wR</i> and goodness of fit <i>S</i> are based on <i>F</i>^2^, conventional
<i>R</i>-factors <i>R</i> are based on <i>F</i>, with <i>F</i> set to zero for
negative <i>F</i>^2^. The threshold expression of <i>F</i>^2^ >
\s(<i>F</i>^2^) is used only for calculating <i>R</i>-factors(gt) <i>etc</i>.
and is not relevant to the choice of reflections for refinement.
<i>R</i>-factors based on <i>F</i>^2^ are statistically about twice as large
as those based on <i>F</i>, and <i>R</i>- factors based on ALL data will be
even larger.
;
_reflns_number_total     4388
_reflns_number_gt     3028
_reflns_threshold_expression     I>2\s(I)
_refine_ls_structure_factor_coef     Fsqd
_refine_ls_matrix_type     full
_refine_ls_R_factor_all     0.1051
_refine_ls_R_factor_gt     0.0747
_refine_ls_wR_factor_gt     0.1826
_refine_ls_wR_factor_ref     0.2058
_refine_ls_goodness_of_fit_ref     1.050
_refine_ls_restrained_S_all     1.050
_refine_ls_number_reflns     4388
_refine_ls_number_parameters     281
_refine_ls_number_restraints     0
_refine_ls_hydrogen_treatment     constr
_refine_ls_weighting_scheme     calc
_refine_ls_weighting_details
         'calc w=1/[\s^2^(Fo^2^)+(0.1230P)^2^+0.0000P] where P=(Fo^2^+2Fc^2^)/3'
_atom_sites_solution_hydrogens     geom
_atom_sites_solution_primary     direct
_atom_sites_solution_secondary     difmap
_refine_ls_shift/su_max     0.000
_refine_ls_shift/su_mean     0.000
_refine_diff_density_max     0.870
_refine_diff_density_min     -0.421
_refine_ls_extinction_method     none
_refine_ls_extinction_coef     ?
loop_
    _atom_type_symbol
    _atom_type_description
    _atom_type_scat_dispersion_real
    _atom_type_scat_dispersion_imag
    _atom_type_scat_source
    'C' 'C' 0.0033 0.0016
                         'International Tables Vol C Tables 4.2.6.8 and 6.1.1.4'
    'H' 'H' 0.0000 0.0000
                         'International Tables Vol C Tables 4.2.6.8 and 6.1.1.4'
    'N' 'N' 0.0061 0.0033
                         'International Tables Vol C Tables 4.2.6.8 and 6.1.1.4'
    'O' 'O' 0.0106 0.0060
                         'International Tables Vol C Tables 4.2.6.8 and 6.1.1.4'
    'F' 'F' 0.0171 0.0103
                         'International Tables Vol C Tables 4.2.6.8 and 6.1.1.4'
_computing_data_collection     'APEX2 (Bruker, 2009)'
_computing_cell_refinement     'SAINT (Bruker, 2009)'
_computing_data_reduction     'SAINT (Bruker, 2009)'
_computing_structure_solution     'SHELXTL (Sheldrick, 2008)'
_computing_structure_refinement     'SHELXTL (Sheldrick, 2008)'
_computing_molecular_graphics     'SHELXTL (Sheldrick, 2008)'
_computing_publication_material
;
SHELXTL (Sheldrick, 2008) and PLATON (Spek, 2009)
;
loop_
    _atom_site_type_symbol
    _atom_site_label
    _atom_site_fract_x
    _atom_site_fract_y
    _atom_site_fract_z
    _atom_site_U_iso_or_equiv
    _atom_site_adp_type
    _atom_site_calc_flag
    _atom_site_refinement_flags
    _atom_site_occupancy
    _atom_site_symmetry_multiplicity
    _atom_site_disorder_assembly
    _atom_site_disorder_group
    F F1 0.2469(2) 1.38071(15) 0.84048(15) 0.0330(4) Uani d . 1 1 . .
    F F2 0.3445(2) 1.20231(16) 0.94936(15) 0.0353(5) Uani d . 1 1 . .
    F F3 0.5165(2) 1.32405(16) 0.84269(18) 0.0379(5) Uani d . 1 1 . .
    O O1 1.3555(2) 0.41546(17) 0.33931(16) 0.0229(4) Uani d . 1 1 . .
    O O2 1.1298(2) 0.50753(18) 0.23637(17) 0.0247(4) Uani d . 1 1 . .
    O O3 0.3587(2) 1.23201(19) 0.74959(18) 0.0296(5) Uani d . 1 1 . .
    N N1 0.8708(3) 0.8508(2) 0.4871(2) 0.0207(5) Uani d . 1 1 . .
    N N2 1.0123(3) 0.8059(2) 0.65459(19) 0.0194(5) Uani d . 1 1 . .
    C C1 1.0871(3) 0.7205(2) 0.5846(2) 0.0185(5) Uani d . 1 1 . .
    C C2 1.2206(3) 0.6226(2) 0.6035(2) 0.0204(6) Uani d . 1 1 . .
    H H2A 1.2800 0.6048 0.6739 0.024 Uiso calc R 1 1 . .
    C C3 1.2633(3) 0.5524(2) 0.5155(2) 0.0202(6) Uani d . 1 1 . .
    H H3A 1.3536 0.4845 0.5254 0.024 Uiso calc R 1 1 . .
    C C4 1.1749(3) 0.5801(2) 0.4112(2) 0.0198(6) Uani d . 1 1 . .
    C C5 1.0430(3) 0.6791(2) 0.3917(2) 0.0197(5) Uani d . 1 1 . .
    H H5A 0.9847 0.6977 0.3207 0.024 Uiso calc R 1 1 . .
    C C6 0.9991(3) 0.7504(2) 0.4805(2) 0.0192(5) Uani d . 1 1 . .
    C C7 0.8817(3) 0.8802(2) 0.5908(2) 0.0189(5) Uani d . 1 1 . .
    C C8 0.7550(3) 0.9748(2) 0.6377(2) 0.0191(5) Uani d . 1 1 . .
    C C9 0.6588(3) 1.0655(2) 0.5555(2) 0.0215(6) Uani d . 1 1 . .
    H H9A 0.6823 1.0685 0.4716 0.026 Uiso calc R 1 1 . .
    C C10 0.5302(3) 1.1510(3) 0.5944(2) 0.0230(6) Uani d . 1 1 . .
    H H10A 0.4667 1.2129 0.5380 0.028 Uiso calc R 1 1 . .
    C C11 0.4958(3) 1.1445(2) 0.7171(2) 0.0217(6) Uani d . 1 1 . .
    C C12 0.5862(3) 1.0553(3) 0.8008(2) 0.0246(6) Uani d . 1 1 . .
    H H12A 0.5601 1.0519 0.8846 0.029 Uiso calc R 1 1 . .
    C C13 0.7156(3) 0.9708(3) 0.7609(2) 0.0234(6) Uani d . 1 1 . .
    H H13A 0.7784 0.9093 0.8181 0.028 Uiso calc R 1 1 . .
    C C14 1.0648(3) 0.8116(2) 0.7687(2) 0.0192(5) Uani d . 1 1 . .
    C C15 1.1250(3) 0.9200(3) 0.7822(2) 0.0231(6) Uani d . 1 1 . .
    H H15A 1.1384 0.9889 0.7151 0.028 Uiso calc R 1 1 . .
    C C16 1.1652(4) 0.9260(3) 0.8952(3) 0.0276(6) Uani d . 1 1 . .
    H H16A 1.2042 1.0003 0.9063 0.033 Uiso calc R 1 1 . .
    C C17 1.1488(3) 0.8242(3) 0.9922(2) 0.0273(6) Uani d . 1 1 . .
    H H17A 1.1755 0.8293 1.0695 0.033 Uiso calc R 1 1 . .
    C C18 1.0937(3) 0.7152(3) 0.9766(3) 0.0270(6) Uani d . 1 1 . .
    H H18A 1.0854 0.6449 1.0429 0.032 Uiso calc R 1 1 . .
    C C19 1.0505(3) 0.7082(3) 0.8650(2) 0.0216(6) Uani d . 1 1 . .
    H H19A 1.0116 0.6338 0.8542 0.026 Uiso calc R 1 1 . .
    C C20 1.2139(3) 0.5004(2) 0.3189(2) 0.0191(5) Uani d . 1 1 . .
    C C21 1.3934(4) 0.3264(3) 0.2602(3) 0.0264(6) Uani d . 1 1 . .
    H H21A 1.2869 0.2967 0.2490 0.032 Uiso calc R 1 1 . .
    H H21B 1.4691 0.2515 0.2994 0.032 Uiso calc R 1 1 . .
    C C22 1.4756(4) 0.3817(3) 0.1393(3) 0.0314(7) Uani d . 1 1 . .
    H H22A 1.5059 0.3153 0.0926 0.047 Uiso calc R 1 1 . .
    H H22B 1.5781 0.4155 0.1496 0.047 Uiso calc R 1 1 . .
    H H22C 1.3968 0.4504 0.0963 0.047 Uiso calc R 1 1 . .
    C C23 0.3683(3) 1.2831(3) 0.8431(2) 0.0243(6) Uani d . 1 1 . .
loop_
    _atom_site_aniso_label
    _atom_site_aniso_U_11
    _atom_site_aniso_U_22
    _atom_site_aniso_U_33
    _atom_site_aniso_U_12
    _atom_site_aniso_U_13
    _atom_site_aniso_U_23
    F1 0.0296(9) 0.0283(9) 0.0357(10) 0.0098(7) 0.0045(7) -0.0080(7)
    F2 0.0390(10) 0.0321(10) 0.0271(9) 0.0045(8) 0.0087(7) -0.0028(7)
    F3 0.0253(9) 0.0341(10) 0.0577(12) -0.0051(7) 0.0036(8) -0.0194(9)
    O1 0.0208(9) 0.0244(10) 0.0220(10) 0.0033(7) 0.0008(7) -0.0077(8)
    O2 0.0235(10) 0.0285(11) 0.0222(10) -0.0004(8) -0.0027(8) -0.0071(8)
    O3 0.0225(10) 0.0368(12) 0.0281(11) 0.0106(8) -0.0037(8) -0.0125(9)
    N1 0.0180(10) 0.0213(12) 0.0201(11) -0.0009(9) 0.0020(9) -0.0022(9)
    N2 0.0175(10) 0.0197(11) 0.0190(11) 0.0012(8) 0.0008(8) -0.0035(9)
    C1 0.0163(12) 0.0209(13) 0.0185(13) -0.0044(10) 0.0022(10) -0.0054(10)
    C2 0.0190(12) 0.0238(14) 0.0175(13) -0.0027(10) -0.0020(10) -0.0026(10)
    C3 0.0162(12) 0.0216(14) 0.0208(13) -0.0012(10) 0.0025(10) -0.0033(11)
    C4 0.0191(12) 0.0185(13) 0.0204(13) -0.0054(10) 0.0057(10) -0.0034(10)
    C5 0.0184(12) 0.0231(14) 0.0165(13) -0.0027(10) -0.0011(10) -0.0022(10)
    C6 0.0147(11) 0.0202(13) 0.0206(13) -0.0012(10) 0.0032(10) -0.0034(10)
    C7 0.0165(12) 0.0202(13) 0.0183(13) -0.0034(10) -0.0013(10) -0.0003(10)
    C8 0.0172(12) 0.0185(13) 0.0213(13) -0.0033(10) -0.0003(10) -0.0042(10)
    C9 0.0214(13) 0.0257(14) 0.0159(13) -0.0037(10) 0.0016(10) -0.0030(11)
    C10 0.0196(13) 0.0245(14) 0.0228(14) -0.0003(10) -0.0038(10) -0.0016(11)
    C11 0.0163(12) 0.0238(14) 0.0243(14) 0.0020(10) 0.0016(10) -0.0086(11)
    C12 0.0211(13) 0.0319(16) 0.0185(13) 0.0013(11) 0.0008(10) -0.0054(11)
    C13 0.0213(13) 0.0242(14) 0.0211(14) 0.0010(11) -0.0018(10) -0.0004(11)
    C14 0.0143(12) 0.0242(14) 0.0172(13) 0.0028(10) 0.0005(10) -0.0050(10)
    C15 0.0196(13) 0.0245(14) 0.0235(14) -0.0021(10) 0.0030(10) -0.0046(11)
    C16 0.0237(14) 0.0324(16) 0.0289(15) -0.0056(12) 0.0002(11) -0.0112(13)
    C17 0.0203(13) 0.0425(18) 0.0198(14) 0.0028(12) -0.0029(11) -0.0121(12)
    C18 0.0198(13) 0.0331(16) 0.0230(14) 0.0011(11) 0.0012(11) -0.0001(12)
    C19 0.0161(12) 0.0214(13) 0.0249(14) 0.0021(10) 0.0009(10) -0.0047(11)
    C20 0.0174(12) 0.0199(13) 0.0178(13) -0.0028(10) 0.0034(10) -0.0015(10)
    C21 0.0267(14) 0.0229(15) 0.0302(15) 0.0027(11) -0.0028(12) -0.0109(12)
    C22 0.0265(15) 0.0397(18) 0.0287(16) -0.0009(13) 0.0022(12) -0.0132(13)
    C23 0.0212(13) 0.0245(14) 0.0249(14) 0.0000(10) 0.0001(11) -0.0035(11)
_geom_special_details
;
All e.s.d.'s (except the e.s.d. in the dihedral angle between two l.s. planes)
are estimated using the full covariance matrix. The cell e.s.d.'s are taken
into account individually in the estimation of e.s.d.'s in distances, angles
and torsion angles; correlations between e.s.d.'s in cell parameters are only
used when they are defined by crystal symmetry. An approximate (isotropic)
treatment of cell e.s.d.'s is used for estimating e.s.d.'s involving l.s.
planes.
;
loop_
    _geom_bond_atom_site_label_1
    _geom_bond_atom_site_label_2
    _geom_bond_site_symmetry_2
    _geom_bond_distance
    _geom_bond_publ_flag
    F1 C23 . 1.326(3) ?
    F2 C23 . 1.339(3) ?
    F3 C23 . 1.331(3) ?
    O1 C20 . 1.357(3) ?
    O1 C21 . 1.449(3) ?
    O2 C20 . 1.205(3) ?
    O3 C23 . 1.328(3) ?
    O3 C11 . 1.416(3) ?
    N1 C7 . 1.314(3) ?
    N1 C6 . 1.392(3) ?
    N2 C1 . 1.388(3) ?
    N2 C7 . 1.390(3) ?
    N2 C14 . 1.434(3) ?
    C1 C2 . 1.389(4) ?
    C1 C6 . 1.403(4) ?
    C2 C3 . 1.381(4) ?
    C2 H2A . 0.9500 ?
    C3 C4 . 1.408(4) ?
    C3 H3A . 0.9500 ?
    C4 C5 . 1.389(4) ?
    C4 C20 . 1.491(3) ?
    C5 C6 . 1.398(3) ?
    C5 H5A . 0.9500 ?
    C7 C8 . 1.479(3) ?
    C8 C13 . 1.400(4) ?
    C8 C9 . 1.402(4) ?
    C9 C10 . 1.385(4) ?
    C9 H9A . 0.9500 ?
    C10 C11 . 1.385(4) ?
    C10 H10A . 0.9500 ?
    C11 C12 . 1.380(4) ?
    C12 C13 . 1.386(4) ?
    C12 H12A . 0.9500 ?
    C13 H13A . 0.9500 ?
    C14 C15 . 1.388(4) ?
    C14 C19 . 1.390(4) ?
    C15 C16 . 1.386(4) ?
    C15 H15A . 0.9500 ?
    C16 C17 . 1.386(4) ?
    C16 H16A . 0.9500 ?
    C17 C18 . 1.383(4) ?
    C17 H17A . 0.9500 ?
    C18 C19 . 1.383(4) ?
    C18 H18A . 0.9500 ?
    C19 H19A . 0.9500 ?
    C21 C22 . 1.494(4) ?
    C21 H21A . 0.9900 ?
    C21 H21B . 0.9900 ?
    C22 H22A . 0.9800 ?
    C22 H22B . 0.9800 ?
    C22 H22C . 0.9800 ?
loop_
    _geom_angle_atom_site_label_1
    _geom_angle_atom_site_label_2
    _geom_angle_atom_site_label_3
    _geom_angle_site_symmetry_1
    _geom_angle_site_symmetry_3
    _geom_angle
    _geom_angle_publ_flag
    C20 O1 C21 . . 115.6(2) ?
    C23 O3 C11 . . 118.9(2) ?
    C7 N1 C6 . . 105.1(2) ?
    C1 N2 C7 . . 105.7(2) ?
    C1 N2 C14 . . 124.9(2) ?
    C7 N2 C14 . . 129.3(2) ?
    N2 C1 C2 . . 131.5(2) ?
    N2 C1 C6 . . 105.9(2) ?
    C2 C1 C6 . . 122.6(2) ?
    C3 C2 C1 . . 117.1(2) ?
    C3 C2 H2A . . 121.4 ?
    C1 C2 H2A . . 121.4 ?
    C2 C3 C4 . . 121.0(2) ?
    C2 C3 H3A . . 119.5 ?
    C4 C3 H3A . . 119.5 ?
    C5 C4 C3 . . 121.8(2) ?
    C5 C4 C20 . . 116.9(2) ?
    C3 C4 C20 . . 121.3(2) ?
    C4 C5 C6 . . 117.5(2) ?
    C4 C5 H5A . . 121.2 ?
    C6 C5 H5A . . 121.2 ?
    N1 C6 C5 . . 130.0(2) ?
    N1 C6 C1 . . 110.0(2) ?
    C5 C6 C1 . . 120.0(2) ?
    N1 C7 N2 . . 113.3(2) ?
    N1 C7 C8 . . 121.9(2) ?
    N2 C7 C8 . . 124.5(2) ?
    C13 C8 C9 . . 118.2(2) ?
    C13 C8 C7 . . 123.1(2) ?
    C9 C8 C7 . . 118.4(2) ?
    C10 C9 C8 . . 121.2(2) ?
    C10 C9 H9A . . 119.4 ?
    C8 C9 H9A . . 119.4 ?
    C11 C10 C9 . . 118.8(2) ?
    C11 C10 H10A . . 120.6 ?
    C9 C10 H10A . . 120.6 ?
    C12 C11 C10 . . 121.7(2) ?
    C12 C11 O3 . . 123.0(2) ?
    C10 C11 O3 . . 115.2(2) ?
    C11 C12 C13 . . 119.1(2) ?
    C11 C12 H12A . . 120.4 ?
    C13 C12 H12A . . 120.4 ?
    C12 C13 C8 . . 121.0(2) ?
    C12 C13 H13A . . 119.5 ?
    C8 C13 H13A . . 119.5 ?
    C15 C14 C19 . . 121.2(2) ?
    C15 C14 N2 . . 120.0(2) ?
    C19 C14 N2 . . 118.8(2) ?
    C16 C15 C14 . . 118.8(3) ?
    C16 C15 H15A . . 120.6 ?
    C14 C15 H15A . . 120.6 ?
    C17 C16 C15 . . 120.4(3) ?
    C17 C16 H16A . . 119.8 ?
    C15 C16 H16A . . 119.8 ?
    C18 C17 C16 . . 120.2(3) ?
    C18 C17 H17A . . 119.9 ?
    C16 C17 H17A . . 119.9 ?
    C19 C18 C17 . . 120.2(3) ?
    C19 C18 H18A . . 119.9 ?
    C17 C18 H18A . . 119.9 ?
    C18 C19 C14 . . 119.1(3) ?
    C18 C19 H19A . . 120.4 ?
    C14 C19 H19A . . 120.4 ?
    O2 C20 O1 . . 122.9(2) ?
    O2 C20 C4 . . 124.9(2) ?
    O1 C20 C4 . . 112.2(2) ?
    O1 C21 C22 . . 113.5(2) ?
    O1 C21 H21A . . 108.9 ?
    C22 C21 H21A . . 108.9 ?
    O1 C21 H21B . . 108.9 ?
    C22 C21 H21B . . 108.9 ?
    H21A C21 H21B . . 107.7 ?
    C21 C22 H22A . . 109.5 ?
    C21 C22 H22B . . 109.5 ?
    H22A C22 H22B . . 109.5 ?
    C21 C22 H22C . . 109.5 ?
    H22A C22 H22C . . 109.5 ?
    H22B C22 H22C . . 109.5 ?
    F1 C23 O3 . . 108.2(2) ?
    F1 C23 F3 . . 108.7(2) ?
    O3 C23 F3 . . 113.3(2) ?
    F1 C23 F2 . . 107.1(2) ?
    O3 C23 F2 . . 113.0(2) ?
    F3 C23 F2 . . 106.4(2) ?
loop_
    _geom_torsion_atom_site_label_1
    _geom_torsion_atom_site_label_2
    _geom_torsion_atom_site_label_3
    _geom_torsion_atom_site_label_4
    _geom_torsion_site_symmetry_1
    _geom_torsion_site_symmetry_2
    _geom_torsion_site_symmetry_3
    _geom_torsion_site_symmetry_4
    _geom_torsion
    _geom_torsion_publ_flag
    C7 N2 C1 C2 . . . . -178.7(3) ?
    C14 N2 C1 C2 . . . . 1.3(4) ?
    C7 N2 C1 C6 . . . . 1.3(3) ?
    C14 N2 C1 C6 . . . . -178.7(2) ?
    N2 C1 C2 C3 . . . . 178.9(2) ?
    C6 C1 C2 C3 . . . . -1.1(4) ?
    C1 C2 C3 C4 . . . . 0.3(4) ?
    C2 C3 C4 C5 . . . . 0.6(4) ?
    C2 C3 C4 C20 . . . . -176.7(2) ?
    C3 C4 C5 C6 . . . . -0.7(4) ?
    C20 C4 C5 C6 . . . . 176.8(2) ?
    C7 N1 C6 C5 . . . . 177.8(3) ?
    C7 N1 C6 C1 . . . . 0.2(3) ?
    C4 C5 C6 N1 . . . . -177.7(3) ?
    C4 C5 C6 C1 . . . . -0.2(4) ?
    N2 C1 C6 N1 . . . . -1.0(3) ?
    C2 C1 C6 N1 . . . . 179.1(2) ?
    N2 C1 C6 C5 . . . . -178.9(2) ?
    C2 C1 C6 C5 . . . . 1.1(4) ?
    C6 N1 C7 N2 . . . . 0.8(3) ?
    C6 N1 C7 C8 . . . . -173.6(2) ?
    C1 N2 C7 N1 . . . . -1.4(3) ?
    C14 N2 C7 N1 . . . . 178.6(2) ?
    C1 N2 C7 C8 . . . . 172.8(2) ?
    C14 N2 C7 C8 . . . . -7.2(4) ?
    N1 C7 C8 C13 . . . . 151.2(3) ?
    N2 C7 C8 C13 . . . . -22.5(4) ?
    N1 C7 C8 C9 . . . . -22.7(4) ?
    N2 C7 C8 C9 . . . . 163.6(2) ?
    C13 C8 C9 C10 . . . . 1.3(4) ?
    C7 C8 C9 C10 . . . . 175.5(2) ?
    C8 C9 C10 C11 . . . . -0.9(4) ?
    C9 C10 C11 C12 . . . . -0.1(4) ?
    C9 C10 C11 O3 . . . . -177.8(2) ?
    C23 O3 C11 C12 . . . . 38.5(4) ?
    C23 O3 C11 C10 . . . . -143.8(3) ?
    C10 C11 C12 C13 . . . . 0.5(4) ?
    O3 C11 C12 C13 . . . . 178.1(2) ?
    C11 C12 C13 C8 . . . . -0.1(4) ?
    C9 C8 C13 C12 . . . . -0.8(4) ?
    C7 C8 C13 C12 . . . . -174.7(2) ?
    C1 N2 C14 C15 . . . . 117.3(3) ?
    C7 N2 C14 C15 . . . . -62.7(4) ?
    C1 N2 C14 C19 . . . . -64.2(3) ?
    C7 N2 C14 C19 . . . . 115.8(3) ?
    C19 C14 C15 C16 . . . . -2.4(4) ?
    N2 C14 C15 C16 . . . . 176.1(2) ?
    C14 C15 C16 C17 . . . . 1.3(4) ?
    C15 C16 C17 C18 . . . . 0.6(4) ?
    C16 C17 C18 C19 . . . . -1.6(4) ?
    C17 C18 C19 C14 . . . . 0.6(4) ?
    C15 C14 C19 C18 . . . . 1.4(4) ?
    N2 C14 C19 C18 . . . . -177.1(2) ?
    C21 O1 C20 O2 . . . . -4.3(4) ?
    C21 O1 C20 C4 . . . . 174.5(2) ?
    C5 C4 C20 O2 . . . . -7.8(4) ?
    C3 C4 C20 O2 . . . . 169.6(3) ?
    C5 C4 C20 O1 . . . . 173.4(2) ?
    C3 C4 C20 O1 . . . . -9.2(3) ?
    C20 O1 C21 C22 . . . . 79.5(3) ?
    C11 O3 C23 F1 . . . . 166.4(2) ?
    C11 O3 C23 F3 . . . . 45.8(3) ?
    C11 O3 C23 F2 . . . . -75.2(3) ?
loop_
    _geom_hbond_atom_site_label_D
    _geom_hbond_atom_site_label_H
    _geom_hbond_atom_site_label_A
    _geom_hbond_site_symmetry_A
    _geom_hbond_distance_DH
    _geom_hbond_distance_HA
    _geom_hbond_distance_DA
    _geom_hbond_angle_DHA
    _geom_hbond_publ_flag
    C12 H12A F2 . 0.9500 2.37 2.956(3) 120 yes
    C15 H15A N1 2_776 0.9500 2.56 3.490(3) 167 yes
    C18 H18A O2 1_556 0.9500 2.40 3.307(4) 160 yes
    C19 H19A O2 2_766 0.9500 2.50 3.412(3) 160 yes
    C13 H13A Cg1 1_555 0.9500 2.79 3.592(3) 142 yes
    C21 H21A Cg2 2_766 0.9900 2.95 3.634(3) 127 yes
_iucr_refine_instructions_details
;
TITL 5ixocf3_0m in P-1 (100K)
CELL 0.71073   8.0204  10.8943  11.4329  76.706  83.269  81.227
ZERR    2.00   0.0004   0.0006   0.0007   0.004   0.004   0.004
LATT  1
SFAC C H N O F
UNIT 46 34 4 6 6
TEMP -173.000
SIZE 0.195 0.27 0.371
L.S. 10
BOND $H
FMAP 2 1 60
PLAN 20
OMIT -4 55
ACTA
CONF
WGHT      0.1230
FVAR       0.51159
F1    5    0.246851    1.380715    0.840481    11.00000    0.02957    0.02826 =
         0.03569   -0.00801    0.00452    0.00978
F2    5    0.344536    1.202309    0.949357    11.00000    0.03904    0.03213 =
         0.02707   -0.00279    0.00867    0.00450
F3    5    0.516530    1.324050    0.842690    11.00000    0.02527    0.03412 =
         0.05766   -0.01944    0.00364   -0.00508
O1    4    1.355501    0.415456    0.339306    11.00000    0.02084    0.02443 =
         0.02204   -0.00769    0.00077    0.00333
O2    4    1.129834    0.507530    0.236370    11.00000    0.02351    0.02846 =
         0.02217   -0.00710   -0.00269   -0.00041
O3    4    0.358687    1.232010    0.749589    11.00000    0.02246    0.03684 =
         0.02811   -0.01254   -0.00375    0.01063
N1    3    0.870838    0.850821    0.487078    11.00000    0.01803    0.02133 =
         0.02011   -0.00224    0.00199   -0.00092
N2    3    1.012269    0.805937    0.654595    11.00000    0.01754    0.01971 =
         0.01902   -0.00355    0.00077    0.00121
C1    1    1.087137    0.720477    0.584616    11.00000    0.01634    0.02087 =
         0.01853   -0.00539    0.00224   -0.00437
C2    1    1.220626    0.622636    0.603482    11.00000    0.01895    0.02381 =
         0.01753   -0.00259   -0.00199   -0.00269
AFIX  43
H2A   2    1.280035    0.604767    0.673892    11.00000   -1.20000
AFIX   0
C3    1    1.263286    0.552427    0.515459    11.00000    0.01616    0.02156 =
         0.02077   -0.00333    0.00250   -0.00121
AFIX  43
H3A   2    1.353614    0.484499    0.525423    11.00000   -1.20000
AFIX   0
C4    1    1.174876    0.580051    0.411197    11.00000    0.01915    0.01850 =
         0.02044   -0.00342    0.00571   -0.00538
C5    1    1.042960    0.679091    0.391745    11.00000    0.01841    0.02315 =
         0.01654   -0.00225   -0.00114   -0.00266
AFIX  43
H5A   2    0.984718    0.697657    0.320750    11.00000   -1.20000
AFIX   0
C6    1    0.999135    0.750396    0.480530    11.00000    0.01474    0.02025 =
         0.02061   -0.00344    0.00325   -0.00116
C7    1    0.881684    0.880246    0.590843    11.00000    0.01648    0.02019 =
         0.01834   -0.00029   -0.00128   -0.00337
C8    1    0.755003    0.974781    0.637676    11.00000    0.01723    0.01853 =
         0.02133   -0.00424   -0.00030   -0.00326
C9    1    0.658835    1.065526    0.555485    11.00000    0.02143    0.02575 =
         0.01587   -0.00299    0.00156   -0.00371
AFIX  43
H9A   2    0.682321    1.068468    0.471560    11.00000   -1.20000
AFIX   0
C10   1    0.530183    1.150990    0.594393    11.00000    0.01961    0.02452 =
         0.02283   -0.00161   -0.00381   -0.00029
AFIX  43
H10A  2    0.466699    1.212910    0.537972    11.00000   -1.20000
AFIX   0
C11   1    0.495848    1.144459    0.717124    11.00000    0.01626    0.02383 =
         0.02434   -0.00863    0.00159    0.00196
C12   1    0.586221    1.055297    0.800823    11.00000    0.02114    0.03186 =
         0.01852   -0.00541    0.00076    0.00133
AFIX  43
H12A  2    0.560147    1.051850    0.884650    11.00000   -1.20000
AFIX   0
C13   1    0.715572    0.970831    0.760908    11.00000    0.02132    0.02422 =
         0.02107   -0.00037   -0.00184    0.00101
AFIX  43
H13A  2    0.778385    0.909346    0.818070    11.00000   -1.20000
AFIX   0
C14   1    1.064846    0.811586    0.768684    11.00000    0.01433    0.02419 =
         0.01718   -0.00498    0.00047    0.00282
C15   1    1.125003    0.920007    0.782150    11.00000    0.01962    0.02445 =
         0.02355   -0.00459    0.00302   -0.00207
AFIX  43
H15A  2    1.138387    0.988861    0.715112    11.00000   -1.20000
AFIX   0
C16   1    1.165200    0.925988    0.895218    11.00000    0.02367    0.03244 =
         0.02886   -0.01116    0.00022   -0.00562
AFIX  43
H16A  2    1.204216    1.000266    0.906303    11.00000   -1.20000
AFIX   0
C17   1    1.148775    0.824201    0.992153    11.00000    0.02033    0.04250 =
         0.01980   -0.01215   -0.00287    0.00277
AFIX  43
H17A  2    1.175479    0.829322    1.069537    11.00000   -1.20000
AFIX   0
C18   1    1.093661    0.715215    0.976648    11.00000    0.01981    0.03310 =
         0.02301   -0.00008    0.00124    0.00112
AFIX  43
H18A  2    1.085417    0.644890    1.042946    11.00000   -1.20000
AFIX   0
C19   1    1.050506    0.708238    0.864979    11.00000    0.01609    0.02144 =
         0.02486   -0.00471    0.00090    0.00214
AFIX  43
H19A  2    1.011570    0.633804    0.854199    11.00000   -1.20000
AFIX   0
C20   1    1.213937    0.500411    0.318925    11.00000    0.01737    0.01986 =
         0.01783   -0.00152    0.00345   -0.00279
C21   1    1.393375    0.326448    0.260221    11.00000    0.02671    0.02290 =
         0.03019   -0.01087   -0.00275    0.00267
AFIX  23
H21A  2    1.286904    0.296659    0.249036    11.00000   -1.20000
H21B  2    1.469090    0.251542    0.299434    11.00000   -1.20000
AFIX   0
C22   1    1.475630    0.381651    0.139284    11.00000    0.02651    0.03974 =
         0.02874   -0.01324    0.00221   -0.00088
AFIX 137
H22A  2    1.505908    0.315266    0.092604    11.00000   -1.50000
H22B  2    1.578082    0.415508    0.149611    11.00000   -1.50000
H22C  2    1.396839    0.450379    0.096335    11.00000   -1.50000
AFIX   0
C23   1    0.368308    1.283092    0.843069    11.00000    0.02118    0.02453 =
         0.02491   -0.00355    0.00010   -0.00004
HKLF 4
REM  5ixocf3_0m in P-1 (100K)
REM R1 =  0.0747 for   3028 Fo > 4sig(Fo)  and  0.1051 for all   4388 data
REM    281 parameters refined using      0 restraints
END
REM Highest difference peak  0.870,  deepest hole -0.421,  1-sigma level  0.136
Q1    1   1.0558  0.8405  0.7017  11.00000  0.05    0.87
Q2    1   1.0958  0.7514  0.9056  11.00000  0.05    0.78
Q3    1   1.0991  0.8620  0.7785  11.00000  0.05    0.76
Q4    1   1.1216  0.8938  0.8445  11.00000  0.05    0.74
Q5    1   1.1210  0.8345  0.9131  11.00000  0.05    0.58
Q6    1   1.0555  0.7655  0.8200  11.00000  0.05    0.58
Q7    1   0.8957  0.9020  0.5229  11.00000  0.05    0.58
Q8    1   1.0827  0.9119  0.7016  11.00000  0.05    0.57
Q9    1   1.1968  0.5570  0.5773  11.00000  0.05    0.56
Q10   1   1.0858  0.4770  0.1811  11.00000  0.05    0.55
Q11   1   1.1219  0.7672  0.9848  11.00000  0.05    0.55
Q12   1   1.2293  0.5786  0.4566  11.00000  0.05    0.54
Q13   1   0.2075  1.3892  0.7652  11.00000  0.05    0.53
Q14   1   1.0233  0.7161  0.5406  11.00000  0.05    0.52
Q15   1   0.4439  1.2939  0.7759  11.00000  0.05    0.51
Q16   1   1.1809  0.5143  0.3824  11.00000  0.05    0.51
Q17   1   0.3167  1.2334  0.6769  11.00000  0.05    0.51
Q18   1   0.8607  0.8218  0.5589  11.00000  0.05    0.50
Q19   1   1.1720  0.7997  1.0598  11.00000  0.05    0.50
Q20   1   1.2156  0.5610  0.3614  11.00000  0.05    0.48
;
