# Supplementary material for: Ethyl 1-phenyl-2-[4-(trifluoro­meth­oxy)phen­yl]-1H-benzimidazole-5-carboxyl­ate
Source: Acta Crystallogr Sect E Struct Rep Online. 2012 Aug 15;68(Pt 9):o2715–6. doi: 10.1107/S1600536812034903 (PMC3435731; doi:10.1107/S1600536812034903)
Supplement: Supplementary file 2 [file e-68-o2715-Isup2.hkl]

# 
# h,k,l, Fc-squared, Fo-squared, sigma(Fo-squared) and status flag 
# 
data_I
_shelx_title ' 5ixocf3_0m in P-1 (100K)' 
_shelx_refln_list_code          4 
_shelx_F_calc_maximum      171.93 
_exptl_crystal_F_000       440.00 
_reflns_d_resolution_high  0.7696 
 
loop_ 
 _symmetry_equiv_pos_as_xyz 
 'x, y, z' 
 '-x, -y, -z' 
 
_cell_length_a     8.0204 
_cell_length_b    10.8943 
_cell_length_c    11.4329 
_cell_angle_alpha  76.706 
_cell_angle_beta   83.269 
_cell_angle_gamma  81.227 
 
_shelx_F_squared_multiplier     1.000 
 
loop_ 
 _refln_index_h 
 _refln_index_k 
 _refln_index_l 
 _refln_F_squared_calc 
 _refln_F_squared_meas 
 _refln_F_squared_sigma 
 _refln_observed_status 
   1   0   0      198.32      310.86     12.51 o 
   2   0   0      140.93      207.91     16.37 o 
   3   0   0       62.86       81.27      5.43 o 
   4   0   0       67.71       68.72      5.78 o 
   5   0   0      125.01      138.65      8.71 o 
   6   0   0      173.15      170.26      9.29 o 
   7   0   0      162.14      165.66     10.00 o 
   8   0   0      578.88      564.71     20.77 o 
   9   0   0        0.63       -5.80      4.62 o 
  10   0   0       28.16       17.38      8.55 o 
 -10   1   0        7.08       -2.50      5.25 o 
  -9   1   0       74.47       81.72      9.61 o 
  -8   1   0       32.41       24.15      6.96 o 
  -7   1   0        2.33       -1.27      7.70 o 
  -6   1   0       89.57       82.56     11.77 o 
  -5   1   0     1553.21     2046.94     86.68 o 
  -4   1   0      239.22      330.23     12.59 o 
  -3   1   0      300.01      490.63     25.12 o 
  -2   1   0     4692.85     6834.98    226.49 o 
  -1   1   0      189.06      211.70     13.98 o 
   0   1   0       19.76       13.40      2.32 o 
   1   1   0       49.38       38.08      2.74 o 
   2   1   0     8429.85    11398.60    527.77 o 
   3   1   0      474.48      615.57     21.39 o 
   4   1   0      213.80      234.42     18.86 o 
   5   1   0      469.68      473.33     18.69 o 
   6   1   0        3.02        4.85      3.60 o 
   7   1   0      751.69      773.11     27.49 o 
   8   1   0       17.05       15.26      5.24 o 
   9   1   0       38.30       29.35      6.21 o 
  10   1   0        2.33        3.55      5.77 o 
  -9   2   0        3.95        4.20      4.98 o 
  -8   2   0       10.26        4.11      5.03 o 
  -7   2   0      185.24      178.37     10.68 o 
  -6   2   0      231.32      237.19     16.27 o 
  -5   2   0       28.52       29.25      4.08 o 
  -4   2   0      122.07      221.91      7.62 o 
  -3   2   0     1512.17     2336.03     56.12 o 
  -2   2   0     1796.03     2344.89     95.47 o 
  -1   2   0      328.07      379.12     13.66 o 
   0   2   0     1086.37     1434.46    188.63 o 
   1   2   0      157.01      156.86     11.91 o 
   2   2   0    14754.73    16556.56    498.25 o 
   3   2   0      859.79      932.93     27.75 o 
   4   2   0       87.18       91.07      6.14 o 
   5   2   0        2.89        4.40      3.48 o 
   6   2   0       46.62       53.89      5.29 o 
   7   2   0      241.37      250.87     11.75 o 
   8   2   0        0.59       -4.17      4.08 o 
   9   2   0       28.53       16.67      8.51 o 
  10   2   0       29.26       27.45      6.51 o 
  -9   3   0       47.35       30.33     10.51 o 
  -8   3   0       64.79       54.63      6.88 o 
  -7   3   0      150.27      169.08     10.65 o 
  -6   3   0      488.17      543.46     19.31 o 
  -5   3   0      767.12      941.93     28.93 o 
  -4   3   0     1554.03     1995.09     76.45 o 
  -3   3   0      157.95      247.53      8.14 o 
  -2   3   0      823.58      903.28     27.11 o 
  -1   3   0     1864.09     2172.16     86.44 o 
   0   3   0       11.14        7.64      2.81 o 
   1   3   0       21.64       22.91      2.25 o 
   2   3   0      832.33      789.01     27.58 o 
   3   3   0      100.68       95.29      4.53 o 
   4   3   0       63.32       53.97      3.95 o 
   5   3   0      450.55      431.11     16.90 o 
   6   3   0      166.26      149.64      8.19 o 
   7   3   0       11.31       12.81      4.04 o 
   8   3   0        0.49        4.44      4.33 o 
   9   3   0       52.71       60.87      7.90 o 
  10   3   0        1.42       -0.02      5.28 o 
  -9   4   0        1.02      -11.57      7.71 o 
  -8   4   0       64.61       57.79      7.51 o 
  -7   4   0       19.88       11.41      5.38 o 
  -6   4   0       23.27       21.31      4.62 o 
  -5   4   0      383.15      467.44     16.42 o 
  -4   4   0      563.65      653.15     16.49 o 
  -3   4   0       35.72       32.10      3.15 o 
  -2   4   0       66.99       84.08      4.83 o 
  -1   4   0       26.03       36.02      3.64 o 
   0   4   0        6.34        5.79      1.38 o 
   1   4   0     1164.51     1129.32     34.49 o 
   2   4   0      291.26      246.68      6.93 o 
   3   4   0     4762.09     4674.19    121.32 o 
   4   4   0        3.12        7.53      2.61 o 
   5   4   0       14.21       10.44      3.14 o 
   6   4   0       14.84       11.71      3.36 o 
   7   4   0       52.70       38.16      5.05 o 
   8   4   0      229.02      215.09     12.42 o 
   9   4   0       16.50       10.83      5.83 o 
  10   4   0       40.98       42.94      7.18 o 
  -9   5   0       29.62       15.07      8.39 o 
  -8   5   0       17.50       15.74      7.66 o 
  -7   5   0       84.86       72.59      7.90 o 
  -6   5   0      230.08      223.08     12.06 o 
  -5   5   0      189.25      190.92      7.93 o 
  -4   5   0      400.70      435.72     14.36 o 
  -3   5   0      257.48      282.34     12.56 o 
  -2   5   0     2006.31     2473.79     64.38 o 
  -1   5   0      726.43      848.19     23.28 o 
   0   5   0        7.56        6.26      2.36 o 
   1   5   0       23.28       28.36      2.71 o 
   2   5   0       18.58       16.74      2.75 o 
   3   5   0      994.42      916.58     22.58 o 
   4   5   0      170.44      137.73      5.59 o 
   5   5   0       38.72       38.06      3.64 o 
   6   5   0       17.55       13.28      5.75 o 
   7   5   0       94.87       94.17      6.81 o 
   8   5   0       21.01       19.68      4.67 o 
   9   5   0       22.02       15.29      4.74 o 
  10   5   0        4.54        9.46      4.76 o 
  -8   6   0       15.28        4.69      6.81 o 
  -7   6   0        0.30       -5.13      4.76 o 
  -6   6   0       37.48       39.01      5.95 o 
  -5   6   0       31.07       29.29      4.29 o 
  -4   6   0      645.71      636.67     19.67 o 
  -3   6   0      867.62      926.04     26.34 o 
  -2   6   0       78.65      100.07      5.56 o 
  -1   6   0      306.65      319.13     10.37 o 
   0   6   0       98.21       94.99      8.72 o 
   1   6   0      163.41      182.33     10.19 o 
   2   6   0      527.09      455.30     15.83 o 
   3   6   0      109.78      106.92      4.22 o 
   4   6   0       17.86       19.12      2.39 o 
   5   6   0      670.41      590.05     17.19 o 
   6   6   0        1.22       -1.14      2.85 o 
   7   6   0        3.57        0.24      3.23 o 
   8   6   0       50.86       54.35      5.74 o 
   9   6   0       51.06       57.22     12.11 o 
  -8   7   0        3.00        5.29      6.05 o 
  -7   7   0       58.24       61.77      7.63 o 
  -6   7   0       16.36       13.21      5.03 o 
  -5   7   0      310.87      270.19     10.54 o 
  -4   7   0        2.44        1.60      3.20 o 
  -3   7   0      307.98      325.73     11.83 o 
  -2   7   0       49.25       64.51      4.71 o 
  -1   7   0       32.02       34.60      3.10 o 
   0   7   0       13.17       10.30      4.20 o 
   1   7   0      102.14      103.97      5.85 o 
   2   7   0      182.55      163.17      7.53 o 
   3   7   0       73.77       68.36      7.47 o 
   4   7   0       13.17       10.64      4.73 o 
   5   7   0       29.68       25.00      7.06 o 
   6   7   0       44.59       49.80     12.82 o 
   7   7   0       14.33       16.82      9.64 o 
   8   7   0        0.07        8.97      9.54 o 
   9   7   0        0.97       15.22     10.19 o 
  -7   8   0       22.09       20.03      6.06 o 
  -6   8   0       81.41       86.32      8.73 o 
  -5   8   0        3.25        1.30      3.28 o 
  -4   8   0       90.45       91.67      6.63 o 
  -3   8   0      568.91      609.17     19.02 o 
  -2   8   0      124.38      118.17     10.71 o 
  -1   8   0       78.86       79.70      8.13 o 
   0   8   0       87.91      101.20     10.09 o 
   1   8   0        6.56        4.96      4.26 o 
   2   8   0      121.70      111.89      9.81 o 
   3   8   0        8.87        7.24      4.41 o 
   4   8   0       68.93       65.83      7.99 o 
   5   8   0        0.84       -4.47      4.97 o 
   6   8   0        0.89        6.52      7.91 o 
   7   8   0       12.51       13.77      9.25 o 
   8   8   0       23.83       22.98     10.67 o 
   9   8   0        1.96       19.99     10.63 o 
  -6   9   0        0.22        7.74      4.50 o 
  -5   9   0       61.52       54.29      6.12 o 
  -4   9   0       20.34       14.19      5.68 o 
  -3   9   0      135.00      136.32     11.91 o 
  -2   9   0      440.86      480.05     23.18 o 
  -1   9   0       10.01       11.71      5.44 o 
   0   9   0      338.94      377.89     23.66 o 
   1   9   0      411.21      439.93     26.26 o 
   2   9   0      239.79      243.39     18.82 o 
   3   9   0       25.74       19.99      6.00 o 
   4   9   0        3.22        6.60      5.03 o 
   5   9   0       23.18       28.03      8.45 o 
   6   9   0       46.82       36.94     11.82 o 
   7   9   0        2.06        7.14      8.14 o 
   8   9   0       22.43       24.52     10.72 o 
  -6  10   0        3.04       13.27      7.93 o 
  -5  10   0       28.97       27.60      6.17 o 
  -4  10   0        2.23        4.80      5.54 o 
  -3  10   0      179.61      168.62     13.68 o 
  -2  10   0        2.67        1.83      5.36 o 
  -1  10   0      708.24      800.65     34.61 o 
   0  10   0       71.31       81.50      9.50 o 
   1  10   0       28.65       24.02      6.75 o 
   2  10   0       64.52       67.33      8.86 o 
   3  10   0       25.10       19.62      6.43 o 
   4  10   0      146.85      139.10     12.07 o 
   5  10   0       77.95       58.03     10.76 o 
   6  10   0        0.22        2.46      8.33 o 
   7  10   0        2.24       -8.03      9.02 o 
   8  10   0        0.78       13.31      9.91 o 
  -5  11   0        3.86       13.98      6.56 o 
  -4  11   0        1.51       -0.86      5.64 o 
  -3  11   0       13.17        6.94      6.14 o 
  -2  11   0       76.33       99.39     11.05 o 
  -1  11   0      479.84      575.89     28.68 o 
   0  11   0       56.23       59.50      9.04 o 
   1  11   0        0.13        5.18      5.58 o 
   2  11   0       14.50       15.31     10.91 o 
   3  11   0      119.82      112.78     11.34 o 
   4  11   0       30.83       41.93      8.25 o 
   5  11   0        0.32       13.20      8.16 o 
   6  11   0        0.72       12.98     10.25 o 
   7  11   0        0.04        6.23     11.28 o 
  -3  12   0       61.13       53.62      9.86 o 
  -2  12   0        5.52        2.54      6.03 o 
  -1  12   0        2.48        1.74      6.23 o 
   0  12   0        0.03        7.18      6.41 o 
   1  12   0        1.73        2.76      5.88 o 
   2  12   0       63.97       67.93      9.95 o 
   3  12   0       14.81       26.92      8.88 o 
   4  12   0        5.32        7.47      8.01 o 
   5  12   0       27.03       33.81     18.33 o 
   6  12   0      126.11      142.41     24.40 o 
  -2  13   0        6.48        4.45      8.16 o 
  -1  13   0        4.92       -2.32      6.35 o 
   0  13   0        1.62       -1.08      6.04 o 
   1  13   0      101.98      111.54     14.77 o 
   2  13   0       26.17       21.77      7.72 o 
   3  13   0        6.93       13.81     11.64 o 
   4  13   0        2.51        4.17      8.85 o 
  -4 -13   1        3.53        1.24      6.26 o 
  -3 -13   1        1.55       -5.31      6.03 o 
  -2 -13   1      148.74      137.43     13.75 o 
  -1 -13   1       54.33       58.55      9.83 o 
   0 -13   1       19.06       18.44      7.54 o 
   1 -13   1        0.31        1.82      6.31 o 
  -5 -12   1       11.54       11.38     11.28 o 
  -4 -12   1       37.61       38.08      8.33 o 
  -3 -12   1       34.15       24.68      7.40 o 
  -2 -12   1        2.08        2.41      5.56 o 
  -1 -12   1       59.48       75.07     10.24 o 
   0 -12   1       52.16       53.25      8.98 o 
   1 -12   1       17.29        8.76      6.34 o 
   2 -12   1        9.25       14.11      7.09 o 
   3 -12   1       24.03       12.85      7.31 o 
  -6 -11   1        0.55       -6.24      8.64 o 
  -5 -11   1        0.04       -5.05      5.17 o 
  -4 -11   1       24.15       35.59      7.57 o 
  -3 -11   1       80.32       71.36      9.38 o 
  -2 -11   1        5.06        2.11      5.37 o 
  -1 -11   1      130.92      146.40     12.73 o 
   0 -11   1      237.34      223.48     20.65 o 
   1 -11   1      333.83      333.33     29.02 o 
   2 -11   1       59.47       60.33      8.86 o 
   3 -11   1        7.94        5.81      6.08 o 
   4 -11   1        0.01        0.42      5.63 o 
  -7 -10   1        3.06       16.69     11.37 o 
  -6 -10   1       32.53       24.77     12.13 o 
  -5 -10   1       22.84       20.09      6.42 o 
  -4 -10   1       26.28       32.33      9.26 o 
  -3 -10   1       11.58        9.71      5.48 o 
  -2 -10   1      213.43      200.80     13.83 o 
  -1 -10   1       11.05       12.83      5.89 o 
   0 -10   1       94.74      108.37     10.60 o 
   1 -10   1      125.16      123.63     11.49 o 
   2 -10   1       38.29       39.77      7.56 o 
   3 -10   1      214.60      208.15     18.15 o 
   4 -10   1        1.55        3.58      5.34 o 
   5 -10   1        1.62        9.77      4.89 o 
  -8  -9   1        4.37       16.85     11.12 o 
  -7  -9   1       50.47       62.99     14.92 o 
  -6  -9   1       31.48       29.33     11.12 o 
  -5  -9   1        0.70        3.37      5.16 o 
  -4  -9   1      177.62      166.53     12.60 o 
  -3  -9   1        1.45        5.91      5.07 o 
  -2  -9   1       11.47       12.09      5.55 o 
  -1  -9   1       28.39       27.58      6.33 o 
   0  -9   1      204.63      220.64     13.99 o 
   1  -9   1      256.38      253.09     15.49 o 
   2  -9   1      141.02      135.03     11.45 o 
   3  -9   1        7.25        5.13      4.96 o 
   4  -9   1        6.65        3.78      5.07 o 
   5  -9   1        2.11        6.80      4.71 o 
   6  -9   1        5.48        3.79      7.04 o 
  -8  -8   1        9.03        6.24      9.49 o 
  -7  -8   1       49.05       35.87     11.93 o 
  -6  -8   1       67.11       42.83     12.20 o 
  -5  -8   1       66.12       66.03      8.00 o 
  -4  -8   1      311.32      261.45     15.17 o 
  -3  -8   1      476.31      421.65     20.60 o 
  -2  -8   1       76.15       67.51      7.87 o 
  -1  -8   1        7.13       11.62      4.65 o 
   0  -8   1        6.79        1.84      4.18 o 
   1  -8   1       39.35       34.25      6.10 o 
   2  -8   1      607.10      649.14     28.44 o 
   3  -8   1      126.63      115.60      6.92 o 
   4  -8   1       23.13       22.55      4.01 o 
   5  -8   1        3.25        5.74      3.28 o 
   6  -8   1        0.06        1.67      4.18 o 
   7  -8   1       18.06       17.45      5.49 o 
  -9  -7   1        5.44        1.49      9.05 o 
  -8  -7   1       24.01       34.66     12.54 o 
  -7  -7   1        1.34       16.99     10.69 o 
  -6  -7   1      122.61      134.50     19.63 o 
  -5  -7   1      176.87      164.39     11.69 o 
  -4  -7   1        0.12       -2.75      4.90 o 
  -3  -7   1      213.31      189.03     11.83 o 
  -2  -7   1       40.97       38.22      5.85 o 
  -1  -7   1      378.50      388.24     18.39 o 
   0  -7   1      255.86      292.19     15.23 o 
   1  -7   1        0.05        0.02      1.85 o 
   2  -7   1      103.72      112.02      6.07 o 
   3  -7   1     1124.01     1158.51     32.50 o 
   4  -7   1      227.25      187.48      9.07 o 
   5  -7   1      143.34      116.07      7.06 o 
   6  -7   1       52.43       62.58      6.36 o 
   7  -7   1        4.58        0.02      4.87 o 
   8  -7   1        0.92       -9.31      5.92 o 
  -9  -6   1        0.65       30.73     13.08 o 
  -8  -6   1       84.34       83.72     17.56 o 
  -7  -6   1       61.74       67.85      7.18 o 
  -6  -6   1      139.29      149.39      8.20 o 
  -5  -6   1       16.06       15.47      2.73 o 
  -4  -6   1        0.14       -1.57      1.99 o 
  -3  -6   1        7.29        6.64      1.93 o 
  -2  -6   1      175.31      155.15      9.98 o 
  -1  -6   1        9.32       13.49      4.29 o 
   0  -6   1      189.44      192.26     17.49 o 
   1  -6   1       51.52       53.71      5.70 o 
   2  -6   1        9.77        9.22      2.95 o 
   3  -6   1        0.88        2.97      3.09 o 
   4  -6   1      393.34      427.41     13.11 o 
   5  -6   1       60.27       60.65      4.66 o 
   6  -6   1      363.14      319.97     11.64 o 
   7  -6   1       32.89       29.73      6.16 o 
   8  -6   1        6.37        4.26      6.06 o 
  -9  -5   1        4.01        0.46      4.29 o 
  -8  -5   1        5.91        5.83      3.84 o 
  -7  -5   1        9.12       10.79      3.95 o 
  -6  -5   1       17.05       18.36      3.81 o 
  -5  -5   1      253.52      228.37      7.94 o 
  -4  -5   1      130.81      126.58      5.49 o 
  -3  -5   1      122.70      114.40      5.27 o 
  -2  -5   1      342.20      260.31     27.28 o 
  -1  -5   1      639.04      669.32     36.05 o 
   0  -5   1       97.10      118.99     12.42 o 
   1  -5   1      327.62      383.15     15.05 o 
   2  -5   1       18.40       36.92      3.51 o 
   3  -5   1       22.44       25.27      3.62 o 
   4  -5   1      252.88      250.10      9.10 o 
   5  -5   1      668.01      652.93     18.62 o 
   6  -5   1        3.24       -1.69      3.72 o 
   7  -5   1       35.43       28.12      5.30 o 
   8  -5   1        8.57        1.69      5.34 o 
   9  -5   1        0.67       -3.54      6.88 o 
 -10  -4   1        5.21        8.42      5.13 o 
  -9  -4   1        4.32        7.34      4.71 o 
  -8  -4   1       22.72       20.89      4.99 o 
  -7  -4   1       24.17       22.78      6.68 o 
  -6  -4   1       96.11       84.88      6.37 o 
  -5  -4   1       83.31       80.27      4.33 o 
  -4  -4   1     2217.65     2157.48     51.47 o 
  -3  -4   1     2946.00     3126.23     78.93 o 
  -2  -4   1       33.42       35.40      2.64 o 
  -1  -4   1      995.14     1106.89     80.51 o 
   0  -4   1       77.03      109.97     13.86 o 
   1  -4   1      416.18      516.33     16.03 o 
   2  -4   1     2033.60     2448.45     70.33 o 
   3  -4   1      278.37      280.25     10.70 o 
   4  -4   1      215.24      218.64     12.65 o 
   5  -4   1     1028.67     1104.00     33.69 o 
   6  -4   1       67.86       78.33      7.14 o 
   7  -4   1       50.88       51.13      6.64 o 
   8  -4   1       15.66       13.82      5.35 o 
   9  -4   1        1.90       -2.89      5.44 o 
 -10  -3   1        1.61        1.59      5.14 o 
  -9  -3   1       23.18       18.97      5.29 o 
  -8  -3   1      445.70      445.68     17.32 o 
  -7  -3   1        1.64       -5.46      3.46 o 
  -6  -3   1      154.10      149.76      8.50 o 
  -5  -3   1      297.35      275.40     13.52 o 
  -4  -3   1       84.23       89.68      4.19 o 
  -3  -3   1      326.26      302.18     12.02 o 
  -2  -3   1      846.72      870.66     22.74 o 
  -1  -3   1      997.27     1034.54     46.04 o 
   0  -3   1     2268.49     2617.89     87.21 o 
   1  -3   1      227.39      230.73      8.79 o 
   2  -3   1     1650.99     1725.47     54.54 o 
   3  -3   1     1424.53     1484.24     47.75 o 
   4  -3   1      361.59      440.91     15.59 o 
   5  -3   1        4.70        4.65      2.61 o 
   6  -3   1       36.59       36.26      7.20 o 
   7  -3   1       21.57       21.47      5.59 o 
   8  -3   1       70.94       71.14      7.70 o 
   9  -3   1        9.36        4.29      5.42 o 
 -10  -2   1       48.26       59.14      7.86 o 
  -9  -2   1       35.22       30.38      6.23 o 
  -8  -2   1       45.23       44.98      6.19 o 
  -7  -2   1       72.29       64.55      7.80 o 
  -6  -2   1        0.91        0.88      3.48 o 
  -5  -2   1        0.96       -1.36      2.75 o 
  -4  -2   1      350.49      377.74     12.93 o 
  -3  -2   1      176.99      179.81      6.54 o 
  -2  -2   1     3970.08     5095.96    126.62 o 
  -1  -2   1    29558.76    34602.93   1769.91 o 
   0  -2   1      674.10      831.88     28.22 o 
   1  -2   1      117.79      132.87      7.62 o 
   2  -2   1      410.91      412.91     15.04 o 
   3  -2   1      330.50      362.55     11.11 o 
   4  -2   1      485.16      546.41     16.07 o 
   5  -2   1       48.63       54.50      4.90 o 
   6  -2   1       69.69       65.25      7.30 o 
   8  -2   1       10.84       15.88      5.14 o 
   9  -2   1        7.82        1.21      4.81 o 
 -10  -1   1       15.74       14.77      9.13 o 
  -9  -1   1       75.34       64.92      9.47 o 
  -8  -1   1       21.00       12.40      5.15 o 
  -7  -1   1       26.40       39.19      5.84 o 
  -6  -1   1      516.17      624.04     20.88 o 
  -5  -1   1     1077.23     1320.38     38.65 o 
  -4  -1   1      204.27      246.27     11.30 o 
  -3  -1   1        9.82       18.54      4.46 o 
  -2  -1   1      106.39      153.72      6.84 o 
  -1  -1   1     2589.11     3330.35    109.37 o 
   0  -1   1       14.24       13.74      2.20 o 
   1  -1   1     6856.16     6751.90    206.66 o 
   2  -1   1     1157.31     1262.66     44.98 o 
   3  -1   1      332.98      396.09     16.54 o 
   4  -1   1       87.05       70.23     26.94 o 
   5  -1   1        7.38        8.67      2.41 o 
   6  -1   1        9.49       10.78      4.98 o 
   7  -1   1      423.56      430.99     19.30 o 
   8  -1   1      456.73      405.06     22.39 o 
   9  -1   1        0.94       -0.82      4.14 o 
  10  -1   1        1.15        0.34      3.54 o 
 -10   0   1        2.42        6.51      7.11 o 
  -9   0   1       94.76       80.08      8.56 o 
  -8   0   1       25.78       16.08      6.32 o 
  -7   0   1        2.95        4.61      4.53 o 
  -6   0   1      210.82      234.73     10.92 o 
  -5   0   1       30.71       39.28      4.60 o 
  -4   0   1     1361.73     2010.96     56.42 o 
  -3   0   1       88.68      137.13      6.53 o 
  -2   0   1      260.66      457.86     18.06 o 
  -1   0   1      611.14      869.02     27.84 o 
   0   0   1     1072.32     1556.60     82.49 o 
   1   0   1     1796.50     1501.62    244.73 o 
   2   0   1      779.84     1015.22     36.32 o 
   3   0   1      257.88      276.74      9.65 o 
   4   0   1      128.62      122.64      7.24 o 
   5   0   1       65.81       69.71      6.27 o 
   6   0   1      222.32      218.56     11.98 o 
   7   0   1       36.33       36.08      6.71 o 
   8   0   1       56.43       52.51      6.58 o 
   9   0   1       71.96       61.49      9.98 o 
  10   0   1       11.62        7.94      5.75 o 
 -10   1   1       18.76       23.20      8.78 o 
  -9   1   1      101.68      102.90     11.10 o 
  -8   1   1        5.93        1.48      4.29 o 
  -7   1   1       98.53      117.50     10.25 o 
  -6   1   1      568.02      764.99     29.19 o 
  -5   1   1     1637.96     2566.01    102.74 o 
  -4   1   1      161.62      254.56     18.54 o 
  -3   1   1     2516.27     4540.25    127.00 o 
  -2   1   1     9544.52    19802.22    560.51 o 
  -1   1   1     1648.20     2966.56    130.47 o 
   0   1   1        1.26       -0.81      1.29 o 
   1   1   1     2282.91     2621.36    138.62 o 
   2   1   1     1250.79     1416.11     40.51 o 
   3   1   1     2019.59     2196.40     70.67 o 
   4   1   1      200.62      179.33     10.41 o 
   5   1   1      337.43      344.67     14.51 o 
   6   1   1        1.70        1.12      4.14 o 
   7   1   1        9.95       14.48     10.08 o 
   8   1   1        2.48        2.93      4.33 o 
   9   1   1       12.71        7.68      5.35 o 
  10   1   1        0.79       -0.70      5.34 o 
  -9   2   1        3.94        7.83      6.41 o 
  -8   2   1      173.78      183.50     11.81 o 
  -7   2   1       75.67       78.63      7.74 o 
  -6   2   1      404.87      544.26     19.28 o 
  -5   2   1        9.18        7.05      4.23 o 
  -4   2   1      893.20     1587.94     41.98 o 
  -3   2   1      687.28     1171.18     28.38 o 
  -2   2   1       81.87      134.16      6.56 o 
  -1   2   1      153.35      145.93     10.39 o 
   0   2   1     1148.36     1189.00     64.65 o 
   1   2   1     2709.33     2560.63     72.35 o 
   2   2   1    12796.96    12668.06    357.27 o 
   3   2   1      252.74      230.73     10.80 o 
   4   2   1     1160.18     1217.18     40.35 o 
   5   2   1      407.09      408.31     20.68 o 
   6   2   1      188.25      197.10     10.95 o 
   7   2   1        3.87       -4.55      4.56 o 
   8   2   1       96.98       91.38      7.79 o 
   9   2   1        7.55       -6.52      4.24 o 
  10   2   1      122.18      112.63      9.46 o 
  -9   3   1       11.42        0.26      5.89 o 
  -8   3   1        8.15       11.86      9.71 o 
  -7   3   1      218.84      290.40     15.55 o 
  -6   3   1      126.46      137.02      9.10 o 
  -5   3   1      270.42      400.22     12.46 o 
  -4   3   1     1198.91     1759.53     42.32 o 
  -3   3   1     1307.11     2185.35     60.87 o 
  -2   3   1       46.09       56.86      3.69 o 
  -1   3   1       98.06      112.53      6.80 o 
   0   3   1       14.57       17.51      2.02 o 
   1   3   1       74.42       75.40      7.16 o 
   2   3   1     5458.00     5166.70    145.88 o 
   3   3   1      497.49      453.25     14.39 o 
   4   3   1      712.79      651.28     20.10 o 
   5   3   1     1112.86     1093.20     37.09 o 
   6   3   1      155.49      159.97      9.63 o 
   7   3   1       10.38        5.47      4.72 o 
   8   3   1       35.11       28.63      6.14 o 
   9   3   1       10.57       11.85      4.98 o 
  10   3   1      242.59      238.55     13.06 o 
  -9   4   1        0.11        9.83      7.73 o 
  -8   4   1        0.03       -1.54      5.97 o 
  -7   4   1      298.60      368.88     29.76 o 
  -6   4   1        0.00        0.98      4.78 o 
  -5   4   1        0.22        0.84      3.52 o 
  -4   4   1      261.79      330.70     11.82 o 
  -3   4   1      174.16      201.49     13.04 o 
  -2   4   1     2560.38     3031.43    102.27 o 
  -1   4   1       37.02       44.20      3.16 o 
   0   4   1       12.85       13.28      2.11 o 
   1   4   1      235.76      218.80      8.22 o 
   2   4   1        0.00       -0.66      1.42 o 
   3   4   1     1309.77     1179.29     34.79 o 
   4   4   1      149.63      117.82      6.02 o 
   5   4   1        0.01       -0.10      2.57 o 
   6   4   1       82.32       77.78      7.49 o 
   7   4   1        3.35        4.47      4.81 o 
   8   4   1       37.80       35.98      6.85 o 
   9   4   1       17.12       13.73      4.95 o 
  10   4   1      178.70      167.36     11.01 o 
  -9   5   1       27.25       25.98      8.32 o 
  -8   5   1        0.15       -0.86      6.15 o 
  -7   5   1        0.00        1.13      5.06 o 
  -6   5   1      148.29      154.83     10.41 o 
  -5   5   1       77.00       90.10      6.71 o 
  -4   5   1      336.25      337.84     11.26 o 
  -3   5   1      570.16      639.88     19.13 o 
  -2   5   1       22.34       11.68      2.66 o 
  -1   5   1       79.05       80.54      4.37 o 
   0   5   1       69.09       82.46      5.09 o 
   1   5   1        4.74        3.12      2.89 o 
   2   5   1       68.18       65.49      3.37 o 
   3   5   1      373.58      314.84     10.82 o 
   4   5   1     1378.23     1227.43     36.63 o 
   5   5   1      955.46      914.43     28.27 o 
   6   5   1       52.33       49.62      6.10 o 
   7   5   1        9.04        7.85      3.42 o 
   8   5   1       52.18       55.76      7.95 o 
   9   5   1       43.17       38.81      5.73 o 
  10   5   1       41.36       39.80      6.20 o 
  -8   6   1       69.21      102.73     11.05 o 
  -7   6   1       18.61       29.95      6.54 o 
  -6   6   1       23.43       19.39      5.55 o 
  -5   6   1        0.00        1.27      3.73 o 
  -4   6   1      204.83      179.81     11.12 o 
  -3   6   1      370.44      372.77     15.65 o 
  -2   6   1       20.39       22.99      3.23 o 
  -1   6   1      588.64      626.62     26.02 o 
   0   6   1        0.03       -0.65      1.58 o 
   1   6   1     1244.40     1406.78     57.08 o 
   2   6   1      464.23      431.06     15.38 o 
   3   6   1       80.02       68.49      3.96 o 
   4   6   1      281.55      244.79      9.52 o 
   5   6   1       43.18       36.28      4.05 o 
   6   6   1       29.59       35.28      4.12 o 
   7   6   1        8.54       11.61      3.52 o 
   8   6   1       16.55       17.66      4.18 o 
   9   6   1       11.57       12.16      4.36 o 
  -8   7   1       25.65       21.56      7.09 o 
  -7   7   1        3.80       -1.39      5.17 o 
  -6   7   1       38.95       48.51      6.59 o 
  -5   7   1       57.90       56.93      5.99 o 
  -4   7   1      160.94      158.13      8.44 o 
  -3   7   1       55.52       62.61      5.19 o 
  -2   7   1       38.79       37.77      3.82 o 
  -1   7   1        4.94        3.96      2.31 o 
   0   7   1      429.15      471.04     16.58 o 
   1   7   1       75.80       74.67      7.44 o 
   2   7   1      828.90      802.63     26.59 o 
   3   7   1        3.30       -0.81      4.59 o 
   4   7   1      150.90      152.70     12.08 o 
   5   7   1       45.33       45.47      5.56 o 
   6   7   1       13.87        6.58      6.91 o 
   7   7   1      123.95      109.84     10.88 o 
   8   7   1       34.21       40.14     12.56 o 
   9   7   1        3.89       22.02     10.83 o 
  -7   8   1       71.54       63.73      8.42 o 
  -6   8   1       77.70       70.45      7.56 o 
  -5   8   1       29.65       34.01      5.34 o 
  -4   8   1        2.59       -0.31      3.21 o 
  -3   8   1        3.69       14.09      3.70 o 
  -2   8   1      348.05      375.87     15.10 o 
  -1   8   1      127.99      136.16      7.71 o 
   0   8   1      238.82      272.38     15.50 o 
   1   8   1       29.63       31.80      6.14 o 
   2   8   1      377.76      359.58     27.74 o 
   3   8   1       14.97       13.73      4.89 o 
   4   8   1       66.10       71.64     10.48 o 
   5   8   1       40.90       44.74      8.80 o 
   6   8   1       62.54       40.43     11.65 o 
   7   8   1        1.26       10.18      8.34 o 
   8   8   1        1.11       11.07      9.14 o 
   9   8   1        5.59       10.14      9.04 o 
  -6   9   1       89.92      112.48      9.37 o 
  -5   9   1      113.59      101.68      7.94 o 
  -4   9   1       22.57       23.42      5.10 o 
  -3   9   1        4.48       14.14      5.74 o 
  -2   9   1      205.69      275.98     19.10 o 
  -1   9   1       10.86       11.66      5.14 o 
   0   9   1       40.59       48.42      7.48 o 
   1   9   1        1.25        3.41      4.79 o 
   2   9   1       43.02       40.02     10.60 o 
   3   9   1        1.65        1.35      4.82 o 
   4   9   1       34.71       33.72      8.67 o 
   5   9   1      128.82      119.22     13.67 o 
   6   9   1       27.51       26.97     11.34 o 
   7   9   1       40.36       33.36     11.24 o 
   8   9   1        1.71        2.06      7.97 o 
  -6  10   1       38.83       57.46     11.12 o 
  -5  10   1      286.95      253.03     15.81 o 
  -4  10   1        3.23        4.33      6.94 o 
  -3  10   1       35.05       34.75      7.71 o 
  -2  10   1      529.95      610.67     28.52 o 
  -1  10   1        0.51        1.88     11.65 o 
   0  10   1      211.84      254.24     16.18 o 
   1  10   1       73.16       89.48     10.56 o 
   2  10   1        8.66        1.16      5.32 o 
   3  10   1       14.53       16.07      7.37 o 
   4  10   1      107.66       86.69     12.42 o 
   5  10   1        0.61       -7.77      5.98 o 
   6  10   1       91.76       99.35     18.93 o 
   7  10   1       62.41       70.15     17.03 o 
   8  10   1       49.09       62.73     17.43 o 
  -5  11   1       12.57        4.07      9.05 o 
  -4  11   1      244.98      232.39     19.67 o 
  -3  11   1       68.99       78.66     16.05 o 
  -2  11   1      171.89      209.30     15.65 o 
  -1  11   1       84.65       93.93     11.17 o 
   0  11   1        0.15       14.22      6.22 o 
   1  11   1      191.05      204.24     15.20 o 
   2  11   1        0.74        7.68      5.80 o 
   3  11   1       23.91       28.58      9.21 o 
   4  11   1      181.70      207.26     18.10 o 
   5  11   1       86.54      100.00     28.16 o 
   6  11   1       38.64       36.13     13.50 o 
   7  11   1        0.20       26.61     13.30 o 
  -4  12   1       20.94       31.19     15.38 o 
  -3  12   1       25.16       21.12     10.43 o 
  -2  12   1       46.49       64.70     23.33 o 
  -1  12   1       68.71      107.98     12.12 o 
   0  12   1      380.31      468.61     35.39 o 
   1  12   1       71.52       84.17     10.98 o 
   2  12   1       49.18       40.99     10.82 o 
   3  12   1       93.88      117.33     15.42 o 
   4  12   1       21.29       13.09      8.58 o 
   5  12   1        1.88        4.52      7.98 o 
   6  12   1       91.64      113.45     22.77 o 
  -2  13   1       30.71       32.78     11.51 o 
  -1  13   1       15.88       18.72      9.81 o 
   0  13   1        2.62       -4.85      7.57 o 
   1  13   1      650.03      817.74     45.48 o 
   2  13   1        1.77       -8.67      7.08 o 
   3  13   1      195.02      211.09     21.05 o 
   4  13   1        1.49        3.11      8.11 o 
   5  13   1       22.58       49.69     18.88 o 
  -2 -13   2       30.71       33.32      8.44 o 
  -1 -13   2       73.22       75.21     10.57 o 
   0 -13   2       12.89        8.88      6.87 o 
  -5 -12   2       29.61       49.21     15.76 o 
  -4 -12   2       58.22       52.79      9.04 o 
  -3 -12   2        0.11        2.02      5.81 o 
  -2 -12   2       12.09       11.05      6.48 o 
  -1 -12   2        2.27        6.51      5.96 o 
   0 -12   2      150.47      143.52     13.34 o 
   1 -12   2        0.46        2.08      5.73 o 
   2 -12   2       19.92       21.05     11.36 o 
   3 -12   2        1.48       -1.71      6.26 o 
  -6 -11   2        7.37       11.22     11.53 o 
  -5 -11   2        8.48        6.67     11.47 o 
  -4 -11   2        0.08       -0.64      5.33 o 
  -3 -11   2        1.44       -2.62      5.04 o 
  -2 -11   2      110.61       96.46     10.46 o 
  -1 -11   2       47.86       44.61      7.95 o 
   0 -11   2       20.78       16.76      6.31 o 
   1 -11   2      142.98      126.01     13.11 o 
   2 -11   2        6.86        2.25      5.36 o 
   3 -11   2       15.53        9.12      5.96 o 
   4 -11   2        3.28        7.02      5.99 o 
  -7 -10   2       10.24        8.69      9.39 o 
  -6 -10   2       53.90       69.41     16.12 o 
  -5 -10   2       46.63       42.31      7.57 o 
  -4 -10   2        0.40       -2.22      4.80 o 
  -3 -10   2       15.84       15.50      5.86 o 
  -2 -10   2       26.26       17.14      6.03 o 
  -1 -10   2       92.65       92.70     10.97 o 
   0 -10   2      100.18       91.30     10.78 o 
   1 -10   2        0.22       -1.03      4.69 o 
   2 -10   2        2.91        7.82      5.33 o 
   3 -10   2        4.56        9.36      5.77 o 
   4 -10   2        2.91        0.24      5.71 o 
   5 -10   2       14.28       18.38      6.67 o 
  -8  -9   2        8.27        0.29      8.63 o 
  -7  -9   2       30.37       31.89     12.07 o 
  -6  -9   2       36.74       30.60     11.07 o 
  -5  -9   2       47.71       42.99      7.10 o 
  -4  -9   2      106.58       77.10      8.83 o 
  -3  -9   2        1.73        1.67      6.73 o 
  -2  -9   2       12.19        9.55      7.46 o 
  -1  -9   2       41.11       38.71      6.79 o 
   0  -9   2        0.02        2.62      4.40 o 
   1  -9   2      208.51      214.48     13.70 o 
   2  -9   2      227.74      220.68     20.56 o 
   3  -9   2      183.11      165.86     23.16 o 
   4  -9   2        7.65        1.37      4.72 o 
   5  -9   2       75.10       76.47      7.49 o 
   6  -9   2        2.43       -0.65     14.60 o 
  -8  -8   2       29.42       25.52     12.09 o 
  -7  -8   2      203.90      181.26     24.56 o 
  -6  -8   2       20.09       24.34     10.05 o 
  -5  -8   2       54.29       51.33      7.16 o 
  -4  -8   2      217.27      204.91     13.24 o 
  -3  -8   2       14.85       10.65      5.38 o 
  -2  -8   2      906.77      843.80     34.73 o 
  -1  -8   2      180.03      165.01     13.64 o 
   0  -8   2       36.30       33.18      7.01 o 
   1  -8   2       30.21       22.45      6.31 o 
   2  -8   2      438.45      399.13     24.18 o 
   3  -8   2      107.58       87.52      8.94 o 
   4  -8   2        1.25       -0.81      3.01 o 
   5  -8   2       51.46       45.37      4.67 o 
   6  -8   2        2.63       -0.12      3.60 o 
   7  -8   2        7.70        6.25      6.19 o 
  -9  -7   2        0.00       11.00     11.53 o 
  -8  -7   2       31.99       52.13     15.10 o 
  -7  -7   2        6.46        6.19      9.28 o 
  -6  -7   2      595.92      540.19     42.44 o 
  -5  -7   2       44.57       39.22      6.29 o 
  -4  -7   2      139.70      130.71     10.28 o 
  -3  -7   2      533.04      470.08     25.68 o 
  -2  -7   2        4.21        6.19      4.44 o 
  -1  -7   2      620.36      651.34     32.89 o 
   0  -7   2      310.93      330.61     19.50 o 
   1  -7   2      791.02      766.23     37.46 o 
   2  -7   2      193.15      197.57     13.59 o 
   3  -7   2       27.29       22.30      8.17 o 
   4  -7   2      159.61      141.82     12.92 o 
   5  -7   2        1.24       -1.73      2.66 o 
   6  -7   2       35.25       36.55      4.63 o 
   7  -7   2       50.44       22.31      8.00 o 
  -9  -6   2       52.64       39.89     15.04 o 
  -8  -6   2        9.86       -4.63      9.80 o 
  -7  -6   2       35.90       38.55     12.92 o 
  -6  -6   2       17.86       12.86      9.94 o 
  -5  -6   2     1123.47      965.65     38.40 o 
  -4  -6   2     1299.23     1136.28     43.74 o 
  -3  -6   2      144.70      140.88     12.13 o 
  -2  -6   2       26.03       31.60      5.92 o 
  -1  -6   2        5.52        4.36      3.93 o 
   0  -6   2      701.89      831.24     29.63 o 
   1  -6   2      427.12      431.44     27.25 o 
   2  -6   2        3.77        4.63      2.48 o 
   3  -6   2        0.99        6.07      2.90 o 
   4  -6   2      511.57      495.41     19.54 o 
   5  -6   2       87.23       97.43      6.12 o 
   6  -6   2      125.63      127.62      7.17 o 
   7  -6   2        0.48       -7.31      3.66 o 
   8  -6   2        1.72       -1.34      5.64 o 
  -9  -5   2       32.96       35.82      6.75 o 
  -8  -5   2       15.40       12.40      5.02 o 
  -7  -5   2       93.89      104.87      9.97 o 
  -6  -5   2      223.71      217.52     15.44 o 
  -5  -5   2       50.62       45.75      4.79 o 
  -4  -5   2       59.03       53.00      5.46 o 
  -3  -5   2      287.02      245.19     11.31 o 
  -2  -5   2        8.85       10.37      2.19 o 
  -1  -5   2      172.53      175.67     11.68 o 
   0  -5   2       46.88       42.62      4.69 o 
   1  -5   2       12.84       15.01      2.27 o 
   2  -5   2      673.48      776.74     35.38 o 
   3  -5   2      632.84      668.41     21.37 o 
   4  -5   2      370.98      337.69     12.99 o 
   5  -5   2       64.60       50.04      4.62 o 
   6  -5   2       49.26       57.80      5.03 o 
   7  -5   2        9.64        4.79      4.63 o 
   8  -5   2       11.35        2.75      6.19 o 
  -9  -4   2        6.95        5.77      5.33 o 
  -8  -4   2        0.04        1.57      4.88 o 
  -7  -4   2       19.73       19.97      4.70 o 
  -6  -4   2       16.83       18.29      4.17 o 
  -5  -4   2        0.34       -1.35      2.06 o 
  -4  -4   2     1225.38     1251.78     37.40 o 
  -3  -4   2     3449.05     3621.74    121.55 o 
  -2  -4   2      154.85      158.67      7.95 o 
  -1  -4   2      981.98     1017.55     35.18 o 
   0  -4   2        3.57        1.01      1.45 o 
   1  -4   2       67.49       75.91      4.26 o 
   2  -4   2       18.87       30.80      3.03 o 
   3  -4   2      458.97      417.90     14.24 o 
   4  -4   2       65.64       71.05      6.80 o 
   5  -4   2      117.18      125.25      7.62 o 
   6  -4   2       61.58       77.01      9.77 o 
   7  -4   2        0.10        2.61      5.26 o 
   8  -4   2        2.13        5.78      4.93 o 
   9  -4   2       29.55       12.96      6.78 o 
 -10  -3   2        1.85        8.46      6.36 o 
  -9  -3   2        6.74        6.07      5.63 o 
  -8  -3   2      378.21      367.55     18.28 o 
  -7  -3   2       10.47        8.96      4.25 o 
  -6  -3   2       89.85       92.93      7.61 o 
  -5  -3   2        2.49        1.40      2.04 o 
  -4  -3   2      232.62      239.96      8.56 o 
  -3  -3   2     1199.78     1270.83     44.26 o 
  -2  -3   2       66.48       66.22      5.03 o 
  -1  -3   2      494.14      525.37     23.00 o 
   0  -3   2      245.73      274.06      8.95 o 
   1  -3   2      164.18      184.65      6.80 o 
   2  -3   2     2228.34     2329.86     73.66 o 
   3  -3   2       26.51       27.00      2.82 o 
   4  -3   2       17.17       16.62      2.97 o 
   5  -3   2       83.58       83.88      5.43 o 
   6  -3   2      499.93      470.63     17.31 o 
   7  -3   2      480.35      465.11     20.31 o 
   8  -3   2        6.06        5.37     10.08 o 
   9  -3   2        8.63        2.23      5.16 o 
 -10  -2   2      107.23      108.81     11.68 o 
  -9  -2   2       66.67       64.08      8.89 o 
  -8  -2   2       66.58       72.41      9.49 o 
  -7  -2   2       80.30       94.15      7.78 o 
  -6  -2   2        1.29        8.99      4.00 o 
  -5  -2   2        0.02        0.67      3.03 o 
  -4  -2   2      404.67      466.41     15.94 o 
  -3  -2   2        7.03        5.59      2.35 o 
  -2  -2   2     2343.91     2803.68     93.59 o 
  -1  -2   2    11357.79    14310.60    763.17 o 
   0  -2   2       28.14       27.92      3.74 o 
   1  -2   2      397.20      376.53     11.81 o 
   2  -2   2       26.36       29.43      2.72 o 
   3  -2   2        3.56        1.63      1.99 o 
   4  -2   2       97.37       92.55      5.07 o 
   5  -2   2        2.73        0.75      2.83 o 
   6  -2   2        5.29        1.36      4.38 o 
   7  -2   2     1127.81     1086.35     39.15 o 
   8  -2   2        1.07       -2.99      5.88 o 
   9  -2   2       51.17       44.56      7.80 o 
 -10  -1   2      170.80      154.67     17.72 o 
  -9  -1   2       16.39        6.55      7.37 o 
  -8  -1   2       12.06       15.66      6.31 o 
  -7  -1   2        7.59        8.37      4.61 o 
  -6  -1   2     1055.31     1273.21     38.33 o 
  -5  -1   2        1.56       -0.06      3.23 o 
  -4  -1   2      221.26      275.31     10.62 o 
  -3  -1   2      610.15      777.59     23.58 o 
  -2  -1   2       46.30       50.83      4.47 o 
  -1  -1   2     1908.99     2549.74     85.02 o 
   0  -1   2      145.18      145.12     14.73 o 
   1  -1   2       17.39       14.47      2.22 o 
   2  -1   2     2081.25     2001.50     57.44 o 
   3  -1   2      282.71      283.01     12.85 o 
   4  -1   2      249.39      247.10     13.03 o 
   5  -1   2        1.17       -1.23      2.03 o 
   6  -1   2       43.07       44.36     17.17 o 
   7  -1   2       36.80       31.99      6.54 o 
   8  -1   2      113.95      118.79     10.49 o 
   9  -1   2        3.39        9.09      5.15 o 
  10  -1   2        1.95        1.71      5.28 o 
 -10   0   2        3.30       10.44      7.49 o 
  -9   0   2        0.87        0.32      5.71 o 
  -8   0   2       13.01       21.28      6.83 o 
  -7   0   2       42.90       47.00      7.59 o 
  -6   0   2       78.45       87.22     10.98 o 
  -5   0   2       80.11      102.96      9.18 o 
  -4   0   2      294.67      415.56     14.92 o 
  -3   0   2        1.56        2.99      2.33 o 
  -2   0   2      131.43      182.20     11.75 o 
  -1   0   2      529.12      701.08     24.16 o 
   0   0   2      699.09      766.00     32.01 o 
   1   0   2    11632.08    10364.53    593.47 o 
   2   0   2       53.60       45.27     11.53 o 
   3   0   2        8.08       11.10      2.69 o 
   4   0   2       47.12       30.96      3.28 o 
   5   0   2      265.66      234.66      9.47 o 
   6   0   2      465.90      408.13     17.20 o 
   7   0   2       65.68       70.95      7.87 o 
   8   0   2       25.73       27.48      6.56 o 
   9   0   2      268.21      227.26     13.79 o 
  10   0   2        8.39       11.17      5.35 o 
  -9   1   2       89.34       99.13     11.13 o 
  -8   1   2      518.52      655.37     27.73 o 
  -7   1   2       14.47       15.63      5.85 o 
  -6   1   2      227.92      275.93     14.57 o 
  -5   1   2       42.54       52.74      8.61 o 
  -4   1   2      220.79      402.08     24.84 o 
  -3   1   2       27.45       46.52      5.39 o 
  -2   1   2      579.71      948.70     44.09 o 
  -1   1   2     2202.17     3040.01     87.03 o 
   0   1   2     1336.64     1490.89     49.48 o 
   1   1   2      202.92      168.85     12.02 o 
   2   1   2     1031.34      926.01     27.09 o 
   3   1   2       23.27       13.30      2.44 o 
   4   1   2      902.63      801.81     24.08 o 
   5   1   2        0.20        0.20      3.08 o 
   6   1   2        0.18        2.48      4.05 o 
   7   1   2      142.61      145.28     10.26 o 
   8   1   2       48.23       38.14      6.90 o 
   9   1   2      421.53      376.48     35.31 o 
  10   1   2       39.33       32.18      6.67 o 
  -9   2   2       79.42       71.17     10.07 o 
  -8   2   2       13.50        1.24      6.06 o 
  -7   2   2      140.74      168.41     12.67 o 
  -6   2   2       45.32       51.00      7.35 o 
  -5   2   2      209.32      395.70     20.21 o 
  -4   2   2      382.72      609.45     20.33 o 
  -3   2   2     3559.05     6819.58    170.95 o 
  -2   2   2      462.18      795.68     21.49 o 
  -1   2   2      268.07      397.26     40.72 o 
   0   2   2     2966.66     3323.19    109.84 o 
   1   2   2      570.47      496.52     17.43 o 
   2   2   2     1381.58     1106.43     32.10 o 
   3   2   2       11.83       11.58      2.30 o 
   4   2   2      227.81      198.86     15.13 o 
   5   2   2      162.20      157.79      8.66 o 
   6   2   2       12.00        6.85      4.09 o 
   7   2   2       95.06       85.82      8.00 o 
   8   2   2      235.94      224.33     12.91 o 
   9   2   2       74.24       65.71      8.76 o 
  10   2   2       28.69       30.13      6.13 o 
  -9   3   2        0.04       -5.86      6.60 o 
  -8   3   2      195.04      260.48     15.75 o 
  -7   3   2      261.20      377.84     23.40 o 
  -6   3   2      960.08     1526.46     56.50 o 
  -5   3   2       87.10      122.77      7.21 o 
  -4   3   2       20.68       22.47      3.73 o 
  -3   3   2     1830.55     3130.00     80.16 o 
  -2   3   2       49.37       59.09      4.35 o 
  -1   3   2      607.54      623.05     43.33 o 
   0   3   2      710.78      707.53     30.45 o 
   1   3   2     2410.80     2202.69     76.40 o 
   2   3   2       35.12       25.69      2.61 o 
   3   3   2      690.37      579.23     17.86 o 
   4   3   2     1040.72      985.16     29.59 o 
   5   3   2      203.02      182.40      9.31 o 
   6   3   2        4.37        8.14      3.97 o 
   7   3   2       48.73       49.02      6.47 o 
   8   3   2      132.17      140.40     10.50 o 
   9   3   2      193.17      168.52     12.17 o 
  10   3   2        0.84        4.64      5.10 o 
  -9   4   2        2.23        9.03      7.20 o 
  -8   4   2       88.36       81.79     10.33 o 
  -7   4   2       78.70      145.01     19.93 o 
  -6   4   2      421.35      592.49     21.72 o 
  -5   4   2       97.02      153.52     13.86 o 
  -4   4   2       97.51      116.66      6.83 o 
  -3   4   2      620.24      816.21     23.01 o 
  -2   4   2     1098.51     1339.20     39.57 o 
  -1   4   2     1903.03     2088.23     70.31 o 
   0   4   2      511.09      531.56     19.45 o 
   1   4   2     1268.06     1185.43     45.80 o 
   2   4   2      243.40      201.73      7.60 o 
   3   4   2      528.72      453.20     14.62 o 
   4   4   2     1645.51     1514.56     44.41 o 
   5   4   2        3.88        0.78      2.68 o 
   6   4   2       37.77       40.92      5.19 o 
   7   4   2       14.98       12.88      4.78 o 
   8   4   2       31.29       23.32      5.63 o 
   9   4   2       72.51       68.57     10.24 o 
  10   4   2      123.84      116.49      9.33 o 
  -8   5   2      134.95      162.33     13.68 o 
  -7   5   2       53.46       63.61      7.86 o 
  -6   5   2       79.89       89.30      8.53 o 
  -5   5   2       90.71      110.95      7.46 o 
  -4   5   2      533.48      617.93     18.97 o 
  -3   5   2        5.61        4.99      3.06 o 
  -2   5   2      585.31      616.74     19.72 o 
  -1   5   2     1678.54     1861.79     63.59 o 
   0   5   2       24.03       26.37      3.16 o 
   1   5   2        5.97        6.85      2.05 o 
   2   5   2       89.40       86.10      4.55 o 
   3   5   2      639.85      583.24     18.29 o 
   4   5   2       33.29       38.29      4.31 o 
   5   5   2       34.21       29.33      3.66 o 
   6   5   2       19.55        9.76      3.88 o 
   7   5   2        9.41        3.60      5.24 o 
   8   5   2        8.08       11.34      4.88 o 
   9   5   2        0.01       -3.56      4.22 o 
  10   5   2      109.71       81.43      7.80 o 
  -8   6   2        0.77       -8.66      6.63 o 
  -7   6   2        3.84        4.72      5.71 o 
  -6   6   2        3.78        1.23      4.95 o 
  -5   6   2        0.20       -3.24      3.79 o 
  -4   6   2       20.28       16.14      4.39 o 
  -3   6   2      545.10      597.91     25.66 o 
  -2   6   2      411.41      375.40     16.17 o 
  -1   6   2       37.48       31.42      4.20 o 
   0   6   2       43.57       46.11      4.12 o 
   1   6   2       37.57       38.75      4.01 o 
   2   6   2       81.35       89.67      6.06 o 
   3   6   2       15.79       18.74      3.17 o 
   4   6   2        0.59       -2.11      3.98 o 
   5   6   2      464.79      378.85     13.61 o 
   6   6   2       41.47       29.08      4.60 o 
   7   6   2        5.78       14.83      4.36 o 
   8   6   2        0.30        3.90      4.33 o 
   9   6   2       17.45       15.92      6.88 o 
  -8   7   2        3.64        0.72      6.94 o 
  -7   7   2       98.49      124.60     13.01 o 
  -6   7   2        0.53       -2.80      4.53 o 
  -5   7   2       20.56       17.44      4.79 o 
  -4   7   2        1.52        0.50      3.80 o 
  -3   7   2      442.36      471.30     25.79 o 
  -2   7   2      164.21      181.97     10.38 o 
  -1   7   2      103.23      113.10      6.94 o 
   0   7   2      388.85      428.79     15.71 o 
   1   7   2       95.25      102.42      6.25 o 
   2   7   2       69.06       70.42      6.84 o 
   3   7   2      437.37      371.80     12.83 o 
   4   7   2       33.77       31.02      3.41 o 
   5   7   2        5.51        1.03      2.94 o 
   6   7   2       29.02       29.67      6.88 o 
   7   7   2      110.79       99.24     10.21 o 
   8   7   2      212.48      212.04     14.87 o 
   9   7   2       56.74       54.33      8.67 o 
  -7   8   2       59.13       59.89      7.98 o 
  -6   8   2        0.74        7.73      5.03 o 
  -5   8   2        0.91        1.15      3.82 o 
  -4   8   2       14.11        5.62      4.04 o 
  -3   8   2      282.98      271.47     14.45 o 
  -2   8   2        1.94        5.99      8.87 o 
  -1   8   2        7.16        9.82      2.97 o 
   0   8   2       36.02       40.88      4.13 o 
   1   8   2      164.27      180.78     14.33 o 
   2   8   2       74.81       89.28     13.56 o 
   3   8   2       65.05       50.48      5.37 o 
   4   8   2       49.64       39.50      5.20 o 
   5   8   2      346.74      305.14     14.69 o 
   6   8   2      481.86      417.69     34.31 o 
   7   8   2       31.66       35.61     10.97 o 
   8   8   2        4.74        7.48      8.46 o 
   9   8   2       14.06       13.74      9.47 o 
  -6   9   2      108.89      115.47     11.24 o 
  -5   9   2       10.47        9.60      4.90 o 
  -4   9   2        1.37       -3.02      4.22 o 
  -3   9   2      131.90      130.47     10.22 o 
  -2   9   2      226.05      275.49     20.11 o 
  -1   9   2      286.80      304.19     21.06 o 
   0   9   2       10.51       -3.24      9.35 o 
   1   9   2      216.20      235.14     40.85 o 
   2   9   2      326.36      363.73     29.59 o 
   3   9   2       51.35       59.44     10.17 o 
   4   9   2      157.02      139.79     14.38 o 
   5   9   2      145.06      170.37     16.10 o 
   6   9   2      200.71      200.70     24.85 o 
   7   9   2        4.39       20.22     11.39 o 
   8   9   2       12.92       12.44      9.34 o 
  -6  10   2        9.67        7.26      8.21 o 
  -5  10   2       25.12       26.56      7.47 o 
  -4  10   2      106.07      101.63     13.46 o 
  -3  10   2       37.47       22.41      8.70 o 
  -2  10   2      117.95      138.95     15.69 o 
  -1  10   2      878.45      979.41     49.62 o 
   0  10   2       35.99       41.00      9.55 o 
   1  10   2       58.67       69.62     11.14 o 
   2  10   2        0.28        2.60      6.12 o 
   3  10   2        0.90        3.86      6.28 o 
   4  10   2        1.40        3.33      6.73 o 
   5  10   2      106.26      127.24     14.47 o 
   6  10   2      124.53      157.88     23.18 o 
   7  10   2       60.35       92.21     20.05 o 
   8  10   2       34.64       44.25     16.79 o 
  -5  11   2        1.04        7.56      6.67 o 
  -4  11   2        3.11       -6.57     19.60 o 
  -3  11   2        0.03       -6.44      6.69 o 
  -2  11   2      149.86      181.94     18.37 o 
  -1  11   2        6.08       18.44      8.44 o 
   0  11   2      610.01      774.64     42.02 o 
   1  11   2       77.35       68.82     11.85 o 
   2  11   2       95.29       97.08     13.20 o 
   3  11   2       22.41       23.09      8.40 o 
   4  11   2        5.90        3.74      7.47 o 
   5  11   2       18.00       17.59      9.11 o 
   6  11   2       55.78       29.47     12.73 o 
   7  11   2       44.07       59.40     17.61 o 
  -4  12   2      216.08      272.40     22.61 o 
  -3  12   2       28.67       27.81     10.77 o 
  -2  12   2        4.68       -0.50     20.24 o 
  -1  12   2        0.28        2.24      6.76 o 
   0  12   2       19.38       15.38     10.17 o 
   1  12   2      102.47      128.13     20.68 o 
   2  12   2      153.33      169.47     18.14 o 
   3  12   2        6.46        8.97      8.10 o 
   4  12   2        0.04       -3.01      7.65 o 
   5  12   2        4.36       -3.12      7.19 o 
   6  12   2        5.41        9.65     11.15 o 
  -2  13   2        7.56        3.57      9.07 o 
  -1  13   2        5.01        0.95      7.85 o 
   0  13   2        5.90        1.97      8.18 o 
   1  13   2       16.72       12.47     21.42 o 
   2  13   2        6.25        0.46     17.11 o 
   3  13   2        4.88        9.96     10.94 o 
   4  13   2       29.87       23.69     10.44 o 
   5  13   2        0.86        3.82      8.76 o 
   1  14   2       28.13       27.01     11.69 o 
   2  14   2      182.31      208.91     21.80 o 
  -4 -12   3        6.08       -1.53      5.89 o 
  -3 -12   3       26.95       20.78      8.26 o 
  -2 -12   3       36.51       35.92      8.08 o 
  -1 -12   3        0.10        3.04      5.57 o 
   0 -12   3       10.96        3.04      5.85 o 
   1 -12   3       18.32       28.82      7.53 o 
   2 -12   3        0.00        7.93      8.66 o 
  -5 -11   3        9.12       12.01     10.92 o 
  -4 -11   3       27.20       16.11      6.75 o 
  -3 -11   3       64.68       47.73     11.54 o 
  -2 -11   3        8.15        8.11      7.26 o 
  -1 -11   3       64.93       74.83     10.66 o 
   0 -11   3       16.08       14.42      6.29 o 
   1 -11   3       49.12       39.55      7.77 o 
   2 -11   3      164.60      168.67     14.23 o 
   3 -11   3       44.03       40.40     10.92 o 
   4 -11   3        0.80        8.17      8.54 o 
  -6 -10   3        0.72       11.86      9.99 o 
  -5 -10   3        0.52       -1.80      5.57 o 
  -4 -10   3        0.95        5.07      5.24 o 
  -3 -10   3       94.13       80.28      9.41 o 
  -2 -10   3       16.39       19.69      6.22 o 
  -1 -10   3       92.38       82.84      9.25 o 
   0 -10   3       15.90       27.42      6.14 o 
   1 -10   3      140.36      137.56     13.75 o 
   2 -10   3       79.20       78.63      9.82 o 
   3 -10   3       45.69       65.75      8.98 o 
   4 -10   3       18.89       11.64      8.33 o 
   5 -10   3        0.60       -1.93      6.62 o 
  -7  -9   3       38.94       51.99     13.93 o 
  -6  -9   3        0.05       -7.27      6.63 o 
  -5  -9   3        9.64       12.33      5.39 o 
  -4  -9   3       92.10       79.58     10.61 o 
  -3  -9   3      191.25      185.11     17.71 o 
  -2  -9   3       87.57       95.89     11.30 o 
  -1  -9   3      188.80      177.10     22.34 o 
   0  -9   3      238.57      225.59     16.77 o 
   1  -9   3      215.40      212.70     21.71 o 
   2  -9   3       87.83       84.81     10.64 o 
   3  -9   3        9.20        7.78      4.86 o 
   4  -9   3      195.68      149.74     15.97 o 
   5  -9   3       42.90       42.76     10.90 o 
   6  -9   3        0.51       18.85     15.29 o 
  -8  -8   3        5.66       13.19     11.00 o 
  -7  -8   3      345.00      280.12     29.17 o 
  -6  -8   3      525.48      375.41     33.50 o 
  -5  -8   3      194.96      151.20     11.54 o 
  -4  -8   3       11.03       10.23      5.54 o 
  -3  -8   3        0.68        0.59      5.02 o 
  -2  -8   3        7.60        6.08      5.18 o 
  -1  -8   3        3.99        5.08      8.63 o 
   0  -8   3        0.09       -6.49      4.78 o 
   1  -8   3      123.10      114.07     11.73 o 
   2  -8   3       81.11       85.15     12.31 o 
   3  -8   3      122.53      112.70     12.08 o 
   4  -8   3        8.13        9.79      4.97 o 
   5  -8   3       11.83        9.21      4.41 o 
   6  -8   3        1.78        4.21      3.91 o 
   7  -8   3       26.44       24.07      8.49 o 
  -8  -7   3       73.86       55.97     15.72 o 
  -7  -7   3      171.17      164.96     23.97 o 
  -6  -7   3        1.34        2.61      8.93 o 
  -5  -7   3      286.21      262.32     14.77 o 
  -4  -7   3      100.14       77.20     11.58 o 
  -3  -7   3       73.13       65.39      8.85 o 
  -2  -7   3       73.26       72.12     17.81 o 
  -1  -7   3       30.97       32.28     11.35 o 
   0  -7   3      170.02      145.84     17.05 o 
   1  -7   3        0.26       -1.96      3.67 o 
   2  -7   3       49.96       42.07      5.04 o 
   3  -7   3      209.14      210.13     15.78 o 
   4  -7   3      175.42      151.14      8.62 o 
   5  -7   3      122.56      115.34      6.50 o 
   6  -7   3        5.64        2.93      4.16 o 
   7  -7   3        2.79       -0.76      5.00 o 
  -9  -6   3       21.08       37.08     14.93 o 
  -8  -6   3       27.19       51.95     15.86 o 
  -7  -6   3      167.58      129.23     20.65 o 
  -6  -6   3        4.09        3.64      9.20 o 
  -5  -6   3     3196.35     2943.98    176.57 o 
  -4  -6   3      254.69      227.56     16.28 o 
  -3  -6   3      214.35      191.63     14.47 o 
  -2  -6   3       17.79       24.64      6.26 o 
  -1  -6   3      155.18      148.02     11.70 o 
   0  -6   3        1.76        2.29      3.02 o 
   1  -6   3      191.07      188.28      7.58 o 
   2  -6   3      180.17      190.24      8.11 o 
   3  -6   3      140.60      127.60      7.10 o 
   4  -6   3      245.98      238.54     14.44 o 
   5  -6   3       23.92       32.86      5.43 o 
   6  -6   3        9.26        9.98      3.68 o 
   7  -6   3        4.30       11.94      6.81 o 
   8  -6   3        0.61       13.26      6.99 o 
  -9  -5   3      181.72      104.66     21.65 o 
  -8  -5   3        1.94        4.27      5.87 o 
  -7  -5   3        4.72       -0.70      5.09 o 
  -6  -5   3      112.85      111.79     11.32 o 
  -5  -5   3       17.95       13.61      4.32 o 
  -4  -5   3      392.62      357.17     15.73 o 
  -3  -5   3      712.25      650.69     24.62 o 
  -2  -5   3      379.97      371.05     15.05 o 
  -1  -5   3      595.52      578.86     21.38 o 
   0  -5   3      846.19      870.70     30.93 o 
   1  -5   3      138.35      157.47      6.47 o 
   2  -5   3       25.51       26.40      3.08 o 
   3  -5   3        0.05        1.69      2.37 o 
   4  -5   3      251.19      233.48      9.00 o 
   5  -5   3       59.97       64.49      5.17 o 
   6  -5   3        0.40        0.10      3.23 o 
   7  -5   3       20.89       16.69      7.19 o 
   8  -5   3       34.89       28.11     13.21 o 
  -9  -4   3        1.82       -0.30      6.25 o 
  -8  -4   3      125.01      124.10     13.67 o 
  -7  -4   3      143.34      135.65     20.17 o 
  -6  -4   3      117.64      109.63     11.38 o 
  -5  -4   3       70.53       80.46      6.96 o 
  -4  -4   3      208.16      210.59     11.18 o 
  -3  -4   3     2244.24     2425.65     82.53 o 
  -2  -4   3     1932.32     2106.77     71.66 o 
  -1  -4   3        1.21       -2.68      1.80 o 
   0  -4   3      198.70      209.70      7.45 o 
   1  -4   3      528.05      574.74     17.68 o 
   2  -4   3      338.49      316.63     13.98 o 
   3  -4   3       24.72       19.84      3.05 o 
   4  -4   3       10.90        6.79      2.73 o 
   5  -4   3        0.06       -0.24      2.84 o 
   6  -4   3      956.16      857.90     24.98 o 
   7  -4   3        1.85        3.50      5.95 o 
   8  -4   3        4.23        9.34      7.40 o 
   9  -4   3       29.22       15.76      6.59 o 
  -9  -3   3       37.59       32.18      6.87 o 
  -8  -3   3        2.41       -2.91      4.88 o 
  -7  -3   3      250.56      225.41     13.79 o 
  -6  -3   3      315.90      331.26     15.69 o 
  -5  -3   3       10.84       12.73      7.01 o 
  -4  -3   3       86.91       96.28      7.29 o 
  -3  -3   3      385.63      404.98     16.64 o 
  -2  -3   3       15.93       15.57      3.20 o 
  -1  -3   3        1.30        1.70      2.81 o 
   0  -3   3      973.86     1040.79     30.45 o 
   1  -3   3     1070.77     1060.06     31.12 o 
   2  -3   3      591.41      592.59     18.40 o 
   3  -3   3      223.65      204.15      7.33 o 
   4  -3   3       14.58       15.62      2.88 o 
   5  -3   3        1.59       -0.20      2.73 o 
   6  -3   3       97.58       91.40      6.60 o 
   7  -3   3        0.12       -1.60      4.88 o 
   8  -3   3        0.81       -1.53     11.64 o 
   9  -3   3        8.36       18.32      8.21 o 
  -9  -2   3       22.10       15.44      6.65 o 
  -8  -2   3        5.88       20.20      6.19 o 
  -7  -2   3        2.65        6.29      5.20 o 
  -6  -2   3       19.79       20.01      5.34 o 
  -5  -2   3       16.57       27.53      3.64 o 
  -4  -2   3      149.70      169.80     11.21 o 
  -3  -2   3       18.62       26.30      4.06 o 
  -2  -2   3       24.38       30.78      3.99 o 
  -1  -2   3      212.88      206.27      9.41 o 
   0  -2   3      124.01      135.73      5.61 o 
   1  -2   3      150.38      140.78      5.71 o 
   2  -2   3       11.63       11.96      2.11 o 
   3  -2   3      478.83      437.09     12.73 o 
   4  -2   3        9.33        8.40      2.50 o 
   5  -2   3      659.89      608.26     20.00 o 
   6  -2   3       30.25       26.15      4.39 o 
   7  -2   3       49.30       41.95      7.19 o 
   8  -2   3       25.45       27.60      5.97 o 
   9  -2   3       47.62       19.21     16.23 o 
  -9  -1   3       36.83       50.14     14.24 o 
  -8  -1   3       16.48       10.71      6.32 o 
  -7  -1   3      323.68      326.34     17.07 o 
  -6  -1   3      164.50      168.74     11.56 o 
  -5  -1   3      113.17      133.98      9.50 o 
  -4  -1   3      608.92      747.96     23.60 o 
  -3  -1   3      155.24      172.04      9.42 o 
  -2  -1   3     1694.44     2173.30     73.40 o 
  -1  -1   3      669.40      791.80     27.96 o 
   0  -1   3        0.39       -5.04      2.52 o 
   1  -1   3      649.75      564.32     21.17 o 
   2  -1   3     1278.52     1191.50     30.96 o 
   3  -1   3      559.92      520.97     16.47 o 
   4  -1   3      716.30      704.99     21.92 o 
   5  -1   3      155.23      130.66     12.30 o 
   6  -1   3        0.69       -1.15      3.79 o 
   7  -1   3      211.84      181.82     20.41 o 
   8  -1   3      391.06      325.12     19.87 o 
   9  -1   3      108.48      110.92     10.51 o 
  10  -1   3       69.01       65.50      8.95 o 
  -9   0   3      186.39      189.06     14.83 o 
  -8   0   3      130.46      154.46     12.98 o 
  -7   0   3        3.97        9.31      5.76 o 
  -6   0   3       35.98       46.50      8.85 o 
  -5   0   3      114.13      130.74      9.59 o 
  -4   0   3      114.92      120.60      7.01 o 
  -3   0   3      569.77      703.33     25.76 o 
  -2   0   3      188.22      228.21     10.50 o 
  -1   0   3       12.40       20.56      3.09 o 
   0   0   3      765.88      714.33     26.14 o 
   1   0   3     1492.58     1174.54     46.70 o 
   2   0   3       79.32       66.35      6.16 o 
   3   0   3       12.50        4.52      2.50 o 
   4   0   3      136.92      106.57      7.79 o 
   5   0   3       93.07       96.79     10.62 o 
   6   0   3       25.93       24.13      4.92 o 
   7   0   3      344.90      316.69     15.15 o 
   8   0   3        7.66       -5.42      4.75 o 
   9   0   3        9.01       17.68      5.98 o 
  10   0   3       19.93        9.78      7.47 o 
  -9   1   3       19.60       20.06      7.89 o 
  -8   1   3       59.07       82.07     11.66 o 
  -7   1   3        1.82        4.43      5.60 o 
  -6   1   3        0.78        1.78      7.01 o 
  -5   1   3       38.43       51.11      5.13 o 
  -4   1   3     1446.24     2022.25     69.58 o 
  -3   1   3      250.52      330.37     14.24 o 
  -2   1   3       23.92       28.25      4.18 o 
  -1   1   3      137.64      117.61      7.84 o 
   0   1   3       99.14       95.28     11.39 o 
   1   1   3      446.91      382.97     49.71 o 
   2   1   3      418.05      384.02     16.92 o 
   3   1   3      159.71      145.39      6.39 o 
   4   1   3      570.03      477.93     15.42 o 
   5   1   3       21.64       20.35      3.23 o 
   6   1   3        7.79        9.60      5.38 o 
   7   1   3      117.94      116.39      9.02 o 
   8   1   3      277.94      242.06     15.58 o 
   9   1   3      126.77      113.80     10.43 o 
  10   1   3      100.96       75.14     10.16 o 
  -9   2   3        2.43        3.80      4.64 o 
  -8   2   3      111.98      107.22     11.02 o 
  -7   2   3      501.05      675.64     27.94 o 
  -6   2   3       27.48       41.57      7.12 o 
  -5   2   3       13.93       16.23      3.74 o 
  -4   2   3      298.01      450.37     16.08 o 
  -3   2   3       10.97        6.68      2.05 o 
  -2   2   3       48.84       64.60      4.51 o 
  -1   2   3        1.29       -1.83      2.26 o 
   0   2   3        3.19        3.21      2.18 o 
   1   2   3      300.21      223.30      9.24 o 
   2   2   3       63.29       40.78      3.12 o 
   3   2   3      152.19      140.34      6.43 o 
   4   2   3      127.40      126.51      6.19 o 
   5   2   3      152.91      140.46      7.09 o 
   6   2   3       80.41       81.62      6.83 o 
   7   2   3      100.17      102.22      8.38 o 
   8   2   3       74.84       71.85     10.75 o 
   9   2   3      220.53      229.06     14.07 o 
  10   2   3       27.96       32.66     10.24 o 
  -9   3   3       73.81       68.48     12.90 o 
  -8   3   3        7.89       15.89      7.07 o 
  -7   3   3        4.55       16.80      6.16 o 
  -6   3   3      174.81      267.67     18.68 o 
  -5   3   3      922.22     1429.12     39.08 o 
  -4   3   3      413.36      644.76     19.37 o 
  -3   3   3      367.41      491.98     17.09 o 
  -2   3   3      512.13      676.45     24.90 o 
  -1   3   3     1640.87     1567.06     99.69 o 
   0   3   3     1376.23     1201.90     41.40 o 
   1   3   3      737.88      653.94     39.61 o 
   2   3   3      258.01      232.87      8.53 o 
   3   3   3       12.74        8.55      2.62 o 
   4   3   3     1210.95     1106.02     33.07 o 
   5   3   3      212.51      185.82     11.43 o 
   6   3   3      215.24      193.32     10.33 o 
   7   3   3       25.36       23.09      5.09 o 
   8   3   3       59.79       56.80      7.11 o 
   9   3   3       41.97       26.40      6.57 o 
  10   3   3      109.27      105.44     12.43 o 
  -9   4   3       54.67       54.62     10.38 o 
  -8   4   3      314.40      396.55     22.66 o 
  -7   4   3       12.15       20.19      6.89 o 
  -6   4   3        0.04       -5.57      4.75 o 
  -5   4   3        0.27        1.97      4.19 o 
  -4   4   3       49.40       62.61      5.30 o 
  -3   4   3      270.65      285.62     21.83 o 
  -2   4   3      278.07      321.01     23.15 o 
  -1   4   3      469.88      498.64     23.79 o 
   0   4   3       97.83       80.86      7.57 o 
   1   4   3        7.15       11.95      2.58 o 
   2   4   3      150.15      139.06      6.29 o 
   3   4   3       36.12       38.55      3.34 o 
   4   4   3     1243.95     1094.00     32.77 o 
   5   4   3      108.94       89.02      5.53 o 
   6   4   3      180.05      177.61      9.88 o 
   7   4   3        5.56        3.96      4.10 o 
   8   4   3       18.45       19.44      5.51 o 
   9   4   3        6.59       13.43      5.57 o 
  10   4   3       40.52       24.98     12.17 o 
  -8   5   3      117.34      143.98     13.13 o 
  -7   5   3        3.92       15.82      6.09 o 
  -6   5   3      581.94      754.98     26.56 o 
  -5   5   3        0.00       -2.23      3.81 o 
  -4   5   3      105.99      119.64      7.27 o 
  -3   5   3      268.65      307.39     14.55 o 
  -2   5   3      313.73      276.51     12.64 o 
  -1   5   3      936.59     1035.52     36.65 o 
   0   5   3      195.17      207.36     11.96 o 
   1   5   3     1771.78     1793.24    110.50 o 
   2   5   3      384.25      350.77     12.06 o 
   3   5   3        7.18       11.15      2.39 o 
   4   5   3        6.92        2.36      2.36 o 
   5   5   3        1.30        2.56      2.65 o 
   6   5   3      576.63      554.55     21.06 o 
   7   5   3       70.52       72.53      6.82 o 
   8   5   3       10.66        8.62      5.18 o 
   9   5   3        0.06        0.14      4.72 o 
  10   5   3        5.91        5.47      4.56 o 
  -8   6   3        7.90       18.23      8.07 o 
  -7   6   3       34.30       37.23      7.37 o 
  -6   6   3        0.22        2.01      5.12 o 
  -5   6   3        1.58        3.30      4.93 o 
  -4   6   3       44.27       44.68     10.86 o 
  -3   6   3      391.78      349.16     20.83 o 
  -2   6   3       33.63       28.45      4.46 o 
  -1   6   3       52.76       72.87      9.67 o 
   0   6   3      635.80      679.53     25.22 o 
   1   6   3     1687.60     1827.41     62.61 o 
   2   6   3        5.18        3.56      2.09 o 
   3   6   3        3.27        5.26      2.24 o 
   4   6   3        8.66       13.18      2.87 o 
   5   6   3       76.02       65.59      4.88 o 
   6   6   3       76.72       66.92      6.72 o 
   7   6   3       10.51        6.62      4.11 o 
   8   6   3       22.56       26.04      5.49 o 
   9   6   3       52.77       60.07      7.28 o 
  -8   7   3        4.94       -6.57      7.04 o 
  -7   7   3       94.84       86.42      9.11 o 
  -6   7   3       12.62       15.59      8.39 o 
  -5   7   3        0.00       -1.62      4.73 o 
  -4   7   3      619.37      539.23     23.93 o 
  -3   7   3      180.35      171.47     10.95 o 
  -2   7   3        0.02       -2.12      3.35 o 
  -1   7   3        8.17        5.20      3.24 o 
   0   7   3      692.24      792.01     29.31 o 
   1   7   3     1074.69     1101.55     39.19 o 
   2   7   3      104.83      110.33      5.84 o 
   3   7   3      186.74      166.98     10.17 o 
   4   7   3      215.33      193.08      8.49 o 
   5   7   3      513.58      469.19     16.15 o 
   6   7   3        8.52       10.90      5.73 o 
   7   7   3       80.84       70.43      6.69 o 
   8   7   3        0.54        6.98      5.43 o 
   9   7   3       35.52       39.97      8.22 o 
  -7   8   3        0.68        0.63      6.98 o 
  -6   8   3       36.77       37.66     11.96 o 
  -5   8   3        0.29       -0.49      4.58 o 
  -4   8   3        0.44       -1.15      4.46 o 
  -3   8   3      168.63      177.50     11.69 o 
  -2   8   3      790.98      833.20     31.77 o 
  -1   8   3      520.49      578.27     23.05 o 
   0   8   3       32.28       29.75      4.15 o 
   1   8   3       12.58       13.20      3.02 o 
   2   8   3       70.13       69.37      6.43 o 
   3   8   3      222.82      205.68     11.26 o 
   4   8   3        1.14       -4.22      3.67 o 
   5   8   3       32.32       30.53      5.49 o 
   6   8   3       33.80       27.07      6.60 o 
   7   8   3        0.04        2.25      4.94 o 
   8   8   3       70.20       79.31     14.81 o 
   9   8   3       12.73       25.78     10.42 o 
  -6   9   3        3.44       -2.24      6.92 o 
  -5   9   3       46.91       48.21      6.79 o 
  -4   9   3        0.06        4.77      4.66 o 
  -3   9   3       87.37       70.93      7.68 o 
  -2   9   3      328.38      311.68     15.49 o 
  -1   9   3        4.76       -2.67      5.23 o 
   0   9   3       71.18       90.64     11.69 o 
   1   9   3        0.15       -5.56      4.46 o 
   2   9   3      258.74      282.07     14.10 o 
   3   9   3      105.59      103.36      8.28 o 
   4   9   3        4.09        3.95      6.15 o 
   5   9   3        0.27        1.52      9.05 o 
   6   9   3       12.07       29.34     11.33 o 
   7   9   3      209.08      257.58     30.70 o 
   8   9   3       32.52       31.33     13.81 o 
  -6  10   3        1.45       -8.19      8.15 o 
  -5  10   3      187.65      195.62     19.72 o 
  -4  10   3        5.32       12.83      8.09 o 
  -3  10   3        4.92       -1.89      8.72 o 
  -2  10   3       12.04        5.70     11.58 o 
  -1  10   3      219.68      242.91     19.39 o 
   0  10   3      377.64      407.27     40.08 o 
   1  10   3       13.93        4.37      6.62 o 
   2  10   3        0.02        8.52      6.62 o 
   3  10   3       47.49       39.51     13.05 o 
   4  10   3       45.54       57.85     10.51 o 
   5  10   3       26.57       31.42     14.56 o 
   6  10   3        2.48        7.40      9.54 o 
   7  10   3      139.68      126.38     22.21 o 
   8  10   3        2.43       11.97     12.88 o 
  -5  11   3       13.04        9.19      7.89 o 
  -4  11   3        0.80      -10.36      6.87 o 
  -3  11   3       11.03       -0.33      7.43 o 
  -2  11   3       57.46       52.55     10.98 o 
  -1  11   3      129.73      164.91     17.07 o 
   0  11   3      157.39      158.01     16.92 o 
   1  11   3        8.63       12.46      9.68 o 
   2  11   3        3.10        1.34      6.67 o 
   3  11   3        0.25        0.16      6.31 o 
   4  11   3        0.43        4.43      6.87 o 
   5  11   3        0.00       -5.07      7.16 o 
   6  11   3       47.26       70.67     17.89 o 
   7  11   3      110.22      124.57     23.12 o 
  -4  12   3       14.68        6.89      9.47 o 
  -3  12   3       17.20       14.63      9.43 o 
  -2  12   3       30.75       40.31     10.64 o 
  -1  12   3        0.02        4.96      7.32 o 
   0  12   3       14.80       14.79      9.04 o 
   1  12   3      168.76      203.00     19.89 o 
   2  12   3      105.80      118.55     15.37 o 
   3  12   3       45.75       59.00     12.18 o 
   4  12   3       33.64       23.32      9.89 o 
   5  12   3       12.90        7.49      8.87 o 
   6  12   3        9.10       14.23     13.45 o 
  -2  13   3        3.59       -1.64      8.95 o 
  -1  13   3        4.29       16.07     20.27 o 
   0  13   3       15.67       15.82      9.09 o 
   1  13   3        0.97       -8.54      7.39 o 
   2  13   3      194.10      249.13     23.32 o 
   3  13   3       17.53       12.56      8.95 o 
   4  13   3        1.06        1.84     13.72 o 
   5  13   3        0.01       -1.89      9.36 o 
   1  14   3        3.75       -6.65     11.19 o 
   2  14   3       81.01      125.03     19.94 o 
   3  14   3        5.65       11.12      9.98 o 
  -3 -12   4       15.96        9.77      6.41 o 
  -2 -12   4        7.49        5.37      6.01 o 
  -1 -12   4      112.22      109.23     22.73 o 
   0 -12   4        0.00        6.54      5.27 o 
   1 -12   4        0.30        2.20      7.44 o 
  -5 -11   4        2.39        2.93      9.57 o 
  -4 -11   4        5.88        8.37      5.78 o 
  -3 -11   4       27.95       15.23      6.38 o 
  -2 -11   4       22.87       21.51      6.71 o 
  -1 -11   4       94.01      100.09     22.97 o 
   0 -11   4       68.65       55.07      8.18 o 
   1 -11   4        1.62        3.75      5.23 o 
   2 -11   4       32.23       32.82      9.91 o 
   3 -11   4       73.09       64.56     12.73 o 
  -6 -10   4        3.54        4.37     10.28 o 
  -5 -10   4        2.34       11.27     10.86 o 
  -4 -10   4       54.95       53.66      8.07 o 
  -3 -10   4      193.29      175.64     19.60 o 
  -2 -10   4        1.62       -5.83      6.63 o 
  -1 -10   4       11.84       14.75      6.53 o 
   0 -10   4       84.46       85.71     11.44 o 
   1 -10   4        6.11        9.94      7.67 o 
   2 -10   4        4.65       13.18      9.48 o 
   3 -10   4        4.42        0.65      6.94 o 
   4 -10   4        0.16       -2.86      6.78 o 
  -7  -9   4        1.14       12.86      9.23 o 
  -6  -9   4       57.52       55.61     14.62 o 
  -5  -9   4       42.06       34.93     12.01 o 
  -4  -9   4        2.09        5.97      4.95 o 
  -3  -9   4       43.44       38.25      8.42 o 
  -2  -9   4       78.32       64.64      9.81 o 
  -1  -9   4      165.28      162.00     22.33 o 
   0  -9   4        0.05       -1.51      4.60 o 
   1  -9   4        0.00        2.65      7.68 o 
   2  -9   4        9.78       10.83      5.95 o 
   3  -9   4       56.10       48.85     13.31 o 
   4  -9   4       73.75       65.09     10.98 o 
   5  -9   4        1.21        7.63      8.03 o 
  -7  -8   4       49.00       41.02     13.12 o 
  -5  -8   4       22.07       17.21      6.72 o 
  -4  -8   4      137.46      102.77     11.71 o 
  -3  -8   4        0.40        2.23      5.16 o 
  -2  -8   4      101.35      106.87     11.71 o 
  -1  -8   4      185.41      192.99     25.28 o 
   0  -8   4       60.96       63.75     10.63 o 
   1  -8   4       61.82       46.53      8.02 o 
   2  -8   4      365.62      328.60     20.39 o 
   3  -8   4      114.37      119.76     32.52 o 
   4  -8   4       13.55       17.28      9.41 o 
   5  -8   4       39.38       19.89      9.52 o 
   6  -8   4       11.60       18.22      8.27 o 
  -8  -7   4       12.08       21.52     12.48 o 
  -7  -7   4        2.95       20.58     11.16 o 
  -6  -7   4       27.00       33.88     11.92 o 
  -5  -7   4      156.74      138.72     13.61 o 
  -4  -7   4      339.94      331.79     27.22 o 
  -3  -7   4      174.13      182.90     14.97 o 
  -2  -7   4        4.78        4.62      4.89 o 
  -1  -7   4       35.82       19.57      5.83 o 
   0  -7   4       15.82        5.57      4.40 o 
   1  -7   4        3.70        3.00      3.98 o 
   2  -7   4      200.41      153.25     12.67 o 
   3  -7   4      292.73      297.44     22.85 o 
   4  -7   4       30.97       16.66      5.59 o 
   5  -7   4       79.51       72.52      7.36 o 
   6  -7   4       42.88       41.23      5.87 o 
   7  -7   4       68.27      102.27     11.62 o 
  -8  -6   4        2.64       37.93     14.73 o 
  -7  -6   4      121.95      106.91     19.77 o 
  -6  -6   4        2.47       -1.69      9.12 o 
  -5  -6   4       36.68       34.58      7.36 o 
  -4  -6   4      412.72      411.48     23.93 o 
  -3  -6   4      168.29      160.81     13.77 o 
  -2  -6   4        0.02       -6.36      4.21 o 
  -1  -6   4       47.94       52.38      7.29 o 
   0  -6   4       80.38       80.03      6.00 o 
   1  -6   4      137.45      129.11      9.04 o 
   2  -6   4      392.76      373.53     13.04 o 
   3  -6   4      107.93      100.45      6.25 o 
   4  -6   4       11.35       10.87      3.48 o 
   5  -6   4      115.20       94.59      8.11 o 
   6  -6   4       86.31       92.89      8.38 o 
   7  -6   4        7.47        3.21      6.27 o 
   8  -6   4        0.25        9.48      7.47 o 
  -9  -5   4        3.16       15.65     13.33 o 
  -8  -5   4      126.59       85.36     18.91 o 
  -7  -5   4      217.16      190.12     17.53 o 
  -6  -5   4        1.90       -4.96      4.67 o 
  -5  -5   4      149.89      138.17     13.74 o 
  -4  -5   4      144.74      151.85      9.80 o 
  -3  -5   4      174.05      165.72      9.62 o 
  -2  -5   4      102.34       99.17      7.01 o 
  -1  -5   4        4.35        6.49      2.65 o 
   0  -5   4        4.65       11.24      1.96 o 
   1  -5   4       24.87       26.93      2.84 o 
   2  -5   4       41.95       50.09      3.92 o 
   3  -5   4       60.75       57.61      4.56 o 
   4  -5   4       58.40       50.19      4.32 o 
   5  -5   4       60.07       52.62      6.19 o 
   6  -5   4      115.83      131.48     10.02 o 
   7  -5   4        3.43       -1.89      5.85 o 
   8  -5   4       30.30       42.90      9.41 o 
  -9  -4   4        0.21       13.55      7.64 o 
  -8  -4   4       68.38       76.14     11.24 o 
  -7  -4   4       34.45       21.21      7.44 o 
  -6  -4   4        3.21       10.48      6.00 o 
  -5  -4   4       97.21       90.39      7.70 o 
  -4  -4   4       48.46       62.83      6.47 o 
  -3  -4   4       74.42       74.77      6.61 o 
  -2  -4   4        3.44        1.18      3.43 o 
  -1  -4   4     1167.19     1172.56     34.63 o 
   0  -4   4     1588.31     1618.13     46.96 o 
   1  -4   4      162.28      157.33      7.62 o 
   2  -4   4        5.79        3.39      2.07 o 
   3  -4   4       16.27       14.41      3.17 o 
   4  -4   4      131.71      122.31      6.10 o 
   5  -4   4       10.46        9.37      3.12 o 
   6  -4   4       37.33       28.98      5.38 o 
   7  -4   4       40.83       47.88      8.42 o 
   8  -4   4      159.97      168.26     15.34 o 
   9  -4   4        3.48       23.54      8.95 o 
  -9  -3   4      199.79      170.65     17.27 o 
  -8  -3   4      292.18      249.89     19.70 o 
  -7  -3   4       36.10       35.98      8.55 o 
  -6  -3   4        0.02        4.45      5.57 o 
  -5  -3   4      118.02      122.74      8.80 o 
  -4  -3   4       10.87       11.23      4.20 o 
  -3  -3   4      904.45      997.10     36.12 o 
  -2  -3   4     1100.62     1302.23     45.47 o 
  -1  -3   4        0.83       -4.13      2.11 o 
   0  -3   4      826.70      820.17     24.58 o 
   1  -3   4     1666.56     1713.86     49.60 o 
   2  -3   4       12.38       10.49      2.31 o 
   3  -3   4      315.73      331.26     10.32 o 
   4  -3   4      621.24      576.92     16.79 o 
   5  -3   4      183.95      168.61      8.54 o 
   6  -3   4        8.84        9.44      3.79 o 
   7  -3   4       76.20       66.78      9.09 o 
   8  -3   4       48.34       51.04      9.53 o 
   9  -3   4      130.12      147.61     15.06 o 
  -9  -2   4        1.48       -1.09      7.11 o 
  -8  -2   4       70.29       60.17     11.02 o 
  -7  -2   4      199.13      205.90     17.52 o 
  -6  -2   4        9.70       10.55      6.22 o 
  -5  -2   4        9.51        7.17      3.63 o 
  -4  -2   4      187.98      192.62     11.04 o 
  -3  -2   4        3.48       -0.16      3.04 o 
  -2  -2   4      601.09      712.09     26.24 o 
  -1  -2   4      138.24      146.74      8.10 o 
   0  -2   4      745.92      779.31     23.37 o 
   1  -2   4      218.20      183.83      7.01 o 
   2  -2   4       64.30       61.51      3.72 o 
   3  -2   4        0.04       -0.12      1.74 o 
   4  -2   4      124.92      117.20      6.36 o 
   5  -2   4       73.79       72.01      5.39 o 
   6  -2   4      213.10      206.66     19.18 o 
   7  -2   4      112.49       98.80     10.57 o 
   8  -2   4       33.07       47.50      8.91 o 
   9  -2   4        0.54        2.05      4.73 o 
  -9  -1   4       30.56       25.82      9.62 o 
  -8  -1   4       24.35       16.09      7.73 o 
  -7  -1   4       98.16      103.62     12.80 o 
  -6  -1   4       28.70       25.38      8.16 o 
  -5  -1   4       15.96       25.12      8.17 o 
  -4  -1   4      146.13      160.11     10.33 o 
  -3  -1   4       17.79       16.82      3.94 o 
  -2  -1   4     1921.22     2380.73     80.88 o 
  -1  -1   4     3243.60     3641.07    121.91 o 
   0  -1   4     1789.73     1720.18     65.54 o 
   1  -1   4      304.58      290.61     11.93 o 
   2  -1   4      419.62      393.18     15.21 o 
   3  -1   4       72.32       79.69      4.61 o 
   4  -1   4      179.57      150.00      7.27 o 
   5  -1   4       85.48       82.08      5.78 o 
   6  -1   4      740.63      696.42     27.12 o 
   7  -1   4       16.25        9.62      4.93 o 
   8  -1   4        1.97        7.88      6.38 o 
   9  -1   4        0.89       -2.44      3.29 o 
  -9   0   4        0.38        2.27      8.11 o 
  -8   0   4        8.35       -3.38     13.96 o 
  -7   0   4        1.22       -0.24      7.39 o 
  -6   0   4       93.00      122.36     30.90 o 
  -5   0   4        7.57        8.50      4.23 o 
  -4   0   4      984.50     1232.96     48.62 o 
  -3   0   4       56.02       56.31      5.63 o 
  -2   0   4        4.14       -2.34      2.95 o 
  -1   0   4      175.32      154.11      8.22 o 
   0   0   4        2.55        1.85      2.91 o 
   1   0   4       15.14       12.50      2.89 o 
   2   0   4      336.13      272.43     13.81 o 
   3   0   4      779.94      729.68     26.12 o 
   4   0   4     1696.78     1570.64     54.37 o 
   5   0   4      511.17      492.27     16.72 o 
   6   0   4      160.75      154.95      9.39 o 
   7   0   4      872.04      748.06     29.11 o 
   8   0   4       96.82      104.59      9.24 o 
   9   0   4        0.02       -1.90      7.88 o 
  10   0   4       14.64       30.82      8.54 o 
  -9   1   4        0.01       -7.85      6.90 o 
  -8   1   4        0.92        1.51      6.13 o 
  -7   1   4        0.01       -8.57      4.60 o 
  -6   1   4        0.12       -2.93      4.96 o 
  -5   1   4      136.76      164.39     10.89 o 
  -4   1   4       57.22       75.90      6.91 o 
  -3   1   4      404.01      431.72     17.28 o 
  -2   1   4       77.17       84.19      5.23 o 
  -1   1   4      764.45      766.66     27.78 o 
   0   1   4       40.31       34.41      3.32 o 
   1   1   4      577.20      457.04     21.35 o 
   2   1   4      326.50      287.26      9.74 o 
   3   1   4      122.06      108.05      6.11 o 
   4   1   4       30.62       32.36      3.45 o 
   5   1   4      209.25      182.89     10.25 o 
   6   1   4        0.34       -0.94      3.24 o 
   7   1   4      604.57      566.32     22.15 o 
   8   1   4      214.59      198.54     11.82 o 
   9   1   4       17.15       14.49      7.28 o 
  10   1   4        8.36       11.27      7.46 o 
  -9   2   4       23.87        9.90      6.97 o 
  -8   2   4       25.95       49.99     11.16 o 
  -7   2   4        0.00        2.14      4.63 o 
  -6   2   4       41.72       46.81      7.18 o 
  -5   2   4      344.74      428.23     18.87 o 
  -4   2   4       77.43       87.46      6.44 o 
  -3   2   4      595.74      727.21     32.42 o 
  -2   2   4      456.38      516.68     20.64 o 
  -1   2   4       75.88       63.73      5.14 o 
   0   2   4      457.83      358.43     14.02 o 
   1   2   4       66.86       48.53      5.98 o 
   2   2   4      814.67      778.84     29.86 o 
   3   2   4      267.90      232.11      9.50 o 
   4   2   4       21.94       15.12      2.80 o 
   5   2   4      438.71      433.82     15.00 o 
   6   2   4       28.46       38.29      4.20 o 
   7   2   4        6.17        4.34      4.50 o 
   8   2   4      184.21      187.18     11.35 o 
   9   2   4      282.50      272.23     14.81 o 
  10   2   4        4.10        2.24      6.83 o 
  -9   3   4        3.37        2.71      9.16 o 
  -8   3   4       10.73       10.71      8.60 o 
  -7   3   4      233.81      311.56     28.69 o 
  -6   3   4       25.89       25.39      6.66 o 
  -5   3   4        9.54        2.51      4.00 o 
  -4   3   4        5.61        7.02      3.70 o 
  -3   3   4        2.98        4.87      3.04 o 
  -2   3   4      879.94     1045.42     36.41 o 
  -1   3   4       61.28       63.74      5.23 o 
   0   3   4     5338.11     5134.03    214.57 o 
   1   3   4       96.71       77.66      5.12 o 
   2   3   4        6.44        6.12      2.20 o 
   3   3   4      191.14      170.61      8.03 o 
   4   3   4      327.37      326.15     11.71 o 
   5   3   4      235.52      202.84      9.34 o 
   6   3   4        2.88        4.19      3.72 o 
   7   3   4      168.47      146.13     13.74 o 
   8   3   4        1.27        2.02      4.65 o 
   9   3   4      103.73       99.60      9.43 o 
  10   3   4      316.50      329.83     20.59 o 
  -8   4   4       98.18      143.56     16.52 o 
  -7   4   4      280.21      349.75     37.40 o 
  -6   4   4       34.11       44.58      7.95 o 
  -5   4   4      225.74      319.65     16.85 o 
  -4   4   4       20.65       19.66      4.66 o 
  -3   4   4       36.41       58.31      5.37 o 
  -2   4   4        1.43       -2.95      4.11 o 
  -1   4   4      526.52      483.13     18.78 o 
   0   4   4      610.46      579.38     21.81 o 
   1   4   4      389.18      357.00     14.96 o 
   2   4   4      237.38      216.62      8.55 o 
   3   4   4      146.59      109.24      5.70 o 
   4   4   4       18.87        9.49      2.62 o 
   5   4   4      218.07      187.68      8.29 o 
   6   4   4       12.49        6.84      3.62 o 
   7   4   4        1.69        0.80      6.94 o 
   8   4   4        0.19        5.00      4.50 o 
   9   4   4       68.88       64.60      8.68 o 
  10   4   4      132.03      117.98     10.42 o 
  -8   5   4       49.40       50.03     19.40 o 
  -7   5   4        1.19        1.02      7.26 o 
  -6   5   4       19.46       32.89      7.76 o 
  -5   5   4      110.48      121.26     14.65 o 
  -4   5   4       46.81       44.65      5.68 o 
  -3   5   4       10.40       11.82      3.70 o 
  -2   5   4      210.08      181.38      9.99 o 
  -1   5   4        0.02       -0.09      2.22 o 
   0   5   4      148.33      145.08      7.97 o 
   1   5   4       96.56       81.08      5.74 o 
   2   5   4       57.09       50.02      3.84 o 
   3   5   4       39.69       32.25      3.45 o 
   4   5   4       13.23        6.61      2.66 o 
   5   5   4      179.10      157.58      7.82 o 
   6   5   4        0.10       -2.35      4.22 o 
   7   5   4       29.57       30.77      5.33 o 
   8   5   4       96.04       92.64      8.12 o 
   9   5   4       65.84       70.36      8.00 o 
  10   5   4        4.94        8.51      5.62 o 
  -8   6   4        9.71        8.18      9.25 o 
  -7   6   4       44.12       52.89      9.30 o 
  -6   6   4      124.19      136.90     12.50 o 
  -5   6   4      300.71      271.21     13.56 o 
  -4   6   4      921.73      883.51     29.64 o 
  -3   6   4      449.65      426.04     20.64 o 
  -2   6   4      165.29      148.34      9.19 o 
  -1   6   4        0.47       -2.16      2.47 o 
   0   6   4       25.79       24.50      3.60 o 
   1   6   4       77.19       78.83      8.58 o 
   2   6   4       98.36       88.73      6.81 o 
   3   6   4        5.39        5.65      2.54 o 
   4   6   4      714.07      660.30     21.24 o 
   5   6   4      103.48       90.76      5.95 o 
   6   6   4        0.21       -0.59      3.30 o 
   7   6   4       12.03       18.94      4.62 o 
   8   6   4       50.24       60.08      6.86 o 
   9   6   4        4.50        5.70      4.57 o 
  -7   7   4       53.27       70.65     13.06 o 
  -6   7   4        0.36       -4.17      5.78 o 
  -5   7   4       18.65       13.65      6.15 o 
  -4   7   4      779.49      662.58     38.38 o 
  -3   7   4      227.10      187.26     11.50 o 
  -2   7   4     1498.23     1528.96     55.82 o 
  -1   7   4       86.33      105.44      8.71 o 
   0   7   4      237.75      235.86     14.18 o 
   1   7   4        0.03        1.21      2.55 o 
   2   7   4       49.21       45.27      4.65 o 
   3   7   4      294.15      267.65     10.65 o 
   4   7   4       16.37       17.08      3.27 o 
   5   7   4       54.51       51.05      4.91 o 
   6   7   4        0.13        6.12      3.73 o 
   7   7   4        0.18       -2.36      3.39 o 
   8   7   4       11.11       15.85      6.32 o 
   9   7   4       49.95       58.35      9.23 o 
  -7   8   4       54.95       72.48     10.95 o 
  -6   8   4      106.36      101.80     14.07 o 
  -5   8   4       54.64       42.25      6.74 o 
  -4   8   4       23.82       14.64      5.70 o 
  -3   8   4       45.59       48.82      6.60 o 
  -2   8   4     1047.82     1013.58     37.83 o 
  -1   8   4      282.74      306.56     14.40 o 
   0   8   4       67.53       89.08      6.91 o 
   1   8   4        0.12       -0.66      2.66 o 
   2   8   4      245.09      233.61      9.81 o 
   3   8   4       49.24       49.65      4.37 o 
   4   8   4      130.51      118.04      8.88 o 
   5   8   4       47.57       45.83      6.22 o 
   6   8   4      291.98      292.88     17.50 o 
   7   8   4       13.61        7.30      5.95 o 
   8   8   4        9.57        3.38      5.43 o 
   9   8   4        0.13        5.50      5.76 o 
  -6   9   4       28.00       37.39      8.19 o 
  -5   9   4        0.44        1.99      4.76 o 
  -4   9   4       62.46       50.53      7.50 o 
  -3   9   4      180.92      167.04     14.48 o 
  -2   9   4      182.28      165.29     11.07 o 
  -1   9   4      376.79      430.00     18.88 o 
   0   9   4       81.02       74.85     10.59 o 
   1   9   4       49.86       66.14     10.09 o 
   2   9   4       30.57       26.70      5.59 o 
   3   9   4        3.48        6.70      4.66 o 
   4   9   4       22.29       25.24      5.46 o 
   5   9   4      329.20      292.06     15.09 o 
   6   9   4      113.82      120.65     11.27 o 
   7   9   4       60.15       88.05     18.09 o 
   8   9   4        1.32       15.91     12.04 o 
  -5  10   4        2.52        6.89      7.66 o 
  -4  10   4       80.93      103.11     13.83 o 
  -3  10   4       31.72       33.73      9.04 o 
  -2  10   4      160.07      161.51     22.63 o 
  -1  10   4       41.91       50.40      9.66 o 
   0  10   4      236.56      218.41     17.80 o 
   1  10   4      112.84      139.78     19.53 o 
   2  10   4        0.54       -0.12      5.84 o 
   3  10   4      102.51      110.00     13.65 o 
   4  10   4       43.76       46.40      9.65 o 
   5  10   4       21.98       14.01      8.07 o 
   6  10   4       10.71       14.35     11.20 o 
   7  10   4        0.13       16.87     11.14 o 
   8  10   4        3.99       22.52     14.02 o 
  -5  11   4        0.79        0.04      6.52 o 
  -4  11   4       13.75       14.78      8.59 o 
  -3  11   4        0.00       11.91     10.63 o 
  -2  11   4        6.97       -5.52      8.75 o 
  -1  11   4        1.72        0.21      6.63 o 
   0  11   4       54.41       67.69     11.45 o 
   1  11   4        1.53        1.72      6.59 o 
   2  11   4       13.41       17.50      8.24 o 
   3  11   4        8.30        6.48      7.72 o 
   4  11   4       58.07       58.30     11.05 o 
   5  11   4       70.70       77.43     12.68 o 
   6  11   4       16.85       30.23     14.40 o 
   7  11   4       17.39       29.75     14.78 o 
  -3  12   4        0.66       -2.20      7.62 o 
  -2  12   4        4.84       16.23      8.95 o 
  -1  12   4        0.98        7.42     20.29 o 
   0  12   4      207.23      251.31     20.63 o 
   1  12   4      115.36      101.35     14.02 o 
   2  12   4       44.09       47.37     11.61 o 
   3  12   4        1.66        1.83      7.97 o 
   4  12   4       63.33       74.31     13.54 o 
   5  12   4       14.95       15.08     19.11 o 
   6  12   4        3.77        5.56     11.94 o 
  -2  13   4       23.09       20.52     12.24 o 
  -1  13   4        1.81        4.12      8.81 o 
   0  13   4       14.86        9.58      8.22 o 
   1  13   4        2.81        0.74      7.29 o 
   2  13   4        0.78      -13.53     12.39 o 
   3  13   4       21.07       23.07     10.45 o 
   4  13   4       61.70       98.42     15.44 o 
   5  13   4       14.36       27.30     15.25 o 
   1  14   4        6.95        5.42      8.90 o 
   2  14   4        1.61        4.05     16.76 o 
   3  14   4       88.79       87.07     16.20 o 
  -4 -11   5       29.45       39.22      8.16 o 
  -3 -11   5       40.67       39.64      7.65 o 
  -2 -11   5       76.28       89.06     25.16 o 
  -1 -11   5        4.89       14.32      8.53 o 
   0 -11   5        8.27        9.04     10.20 o 
   1 -11   5       17.00       32.64     12.52 o 
   2 -11   5        1.41       -1.88      7.46 o 
  -5 -10   5       28.33       67.09     16.30 o 
  -4 -10   5        2.28        6.74      5.27 o 
  -3 -10   5       15.35       13.98      6.96 o 
  -2 -10   5       30.79       30.30      8.10 o 
  -1 -10   5        0.23        4.76      5.84 o 
   0 -10   5        7.83        8.01      5.72 o 
   1 -10   5      101.48       89.83     18.19 o 
   2 -10   5       32.55       32.86     12.92 o 
   3 -10   5        0.04       -6.04      8.20 o 
   4 -10   5       18.68       18.10      8.54 o 
  -6  -9   5       50.12       51.75     13.86 o 
  -5  -9   5       33.06       26.05     11.17 o 
  -4  -9   5       45.22       43.70     21.85 o 
  -3  -9   5       87.90       89.80     13.12 o 
  -2  -9   5        0.00        1.05      5.42 o 
  -1  -9   5       66.48       65.32      9.70 o 
   0  -9   5       15.31       15.23      5.95 o 
   1  -9   5      134.19      117.59     19.71 o 
   2  -9   5       48.15       39.29     13.05 o 
   3  -9   5       34.10       25.39     11.87 o 
   4  -9   5       70.89       49.23     13.54 o 
   5  -9   5        0.37        3.02      8.18 o 
  -7  -8   5        4.33        6.25      9.63 o 
  -6  -8   5      175.72      122.37     19.57 o 
  -5  -8   5       28.13       20.70     10.14 o 
  -4  -8   5       41.31       31.27      7.92 o 
  -3  -8   5      130.73      120.17     31.52 o 
  -2  -8   5        3.30       -4.17      4.57 o 
  -1  -8   5       80.60       79.36     11.14 o 
   0  -8   5       10.41        9.25      5.65 o 
   1  -8   5       99.20      100.92     11.06 o 
   2  -8   5      458.84      376.57     35.22 o 
   3  -8   5        7.19        5.11      8.21 o 
   4  -8   5       12.53       10.80      8.96 o 
   5  -8   5        6.56        1.32      8.16 o 
   6  -8   5       35.82       29.18      8.74 o 
  -7  -7   5        2.19        8.41      9.64 o 
  -6  -7   5       61.84       61.78     14.81 o 
  -5  -7   5        1.25       -5.59      6.96 o 
  -4  -7   5        0.06       -3.07      5.13 o 
  -3  -7   5       70.52       65.13      9.22 o 
  -2  -7   5       14.57        8.92      5.59 o 
  -1  -7   5       48.52       52.26      8.09 o 
   0  -7   5       19.76       25.30      6.21 o 
   1  -7   5       22.63       24.66      6.04 o 
   2  -7   5       85.71       68.13     14.48 o 
   3  -7   5      182.89      176.75     26.71 o 
   4  -7   5        2.42       -1.25      4.25 o 
   5  -7   5        2.77       -1.68      4.92 o 
   6  -7   5        0.03        6.16      7.86 o 
   7  -7   5       99.02       87.35     15.45 o 
  -8  -6   5        1.80       -0.75     10.91 o 
  -7  -6   5        1.44       25.06     11.73 o 
  -6  -6   5        2.94       15.60     10.85 o 
  -5  -6   5       49.49       51.76      8.94 o 
  -4  -6   5      176.64      172.35     15.18 o 
  -3  -6   5        6.24       16.18      5.80 o 
  -2  -6   5       19.43       26.62      9.62 o 
  -1  -6   5      130.13      119.17     11.33 o 
   0  -6   5      154.21      171.62      9.28 o 
   1  -6   5       27.07       26.17      3.95 o 
   2  -6   5       91.41       90.58      6.90 o 
   3  -6   5       56.63       47.67      6.90 o 
   4  -6   5      162.24      142.52      9.28 o 
   5  -6   5        8.93        9.95      4.49 o 
   6  -6   5       19.33       22.85      5.35 o 
   7  -6   5      155.33      193.25     15.59 o 
  -8  -5   5       26.90       19.58     14.03 o 
  -7  -5   5        6.09       26.65     13.23 o 
  -6  -5   5       23.01       26.72      6.78 o 
  -5  -5   5      144.85      141.41     10.15 o 
  -4  -5   5       35.77       38.37      5.70 o 
  -3  -5   5      391.04      426.85     18.21 o 
  -2  -5   5        1.38        7.23      4.53 o 
  -1  -5   5      212.85      208.59     10.34 o 
   0  -5   5      153.23      170.25      9.04 o 
   1  -5   5      310.04      273.61     10.00 o 
   2  -5   5      415.65      381.01     13.23 o 
   3  -5   5        8.52        4.66      3.42 o 
   4  -5   5      287.02      280.43     13.40 o 
   5  -5   5       29.96       32.66      5.29 o 
   6  -5   5       12.03        9.68      4.41 o 
   7  -5   5       72.59       71.87     10.59 o 
   8  -5   5       60.07       77.84     15.95 o 
  -8  -4   5      137.83      115.88     13.75 o 
  -7  -4   5       12.78       26.30      7.68 o 
  -6  -4   5        6.96       14.21      6.21 o 
  -5  -4   5       46.82       47.64      6.25 o 
  -4  -4   5       99.58       98.43      8.22 o 
  -3  -4   5      374.23      435.40     18.59 o 
  -2  -4   5      128.51      138.67      8.77 o 
  -1  -4   5     1103.02     1195.08     35.67 o 
   0  -4   5      520.51      492.93     15.95 o 
   1  -4   5       19.00       20.43      2.72 o 
   2  -4   5      239.33      212.13      8.53 o 
   3  -4   5       36.73       25.36      3.27 o 
   4  -4   5      658.78      630.23     24.24 o 
   5  -4   5      172.08      177.41     16.15 o 
   6  -4   5      224.14      204.86     12.10 o 
   7  -4   5        0.73       -3.05      6.42 o 
   8  -4   5       14.15       -0.10      6.63 o 
  -9  -3   5        2.63        3.71      7.20 o 
  -8  -3   5       46.49       46.04      9.81 o 
  -7  -3   5       41.89       41.92      9.16 o 
  -6  -3   5       44.91       61.52      9.85 o 
  -5  -3   5       16.23       16.05      5.41 o 
  -4  -3   5      343.82      354.09     16.49 o 
  -3  -3   5      114.49      144.98      9.67 o 
  -2  -3   5     1368.90     1558.95     54.42 o 
  -1  -3   5      662.41      710.20     26.28 o 
   0  -3   5      188.95      190.96      7.66 o 
   1  -3   5       44.48       57.47      3.85 o 
   2  -3   5      177.00      177.57      7.44 o 
   3  -3   5      175.33      162.08      6.29 o 
   4  -3   5      345.71      304.13     13.79 o 
   5  -3   5      194.06      171.95     10.54 o 
   6  -3   5      454.21      444.41     19.34 o 
   7  -3   5        0.24        4.43      5.70 o 
   8  -3   5       12.80        9.33      6.93 o 
   9  -3   5       15.02       26.76      9.02 o 
  -9  -2   5        4.91       12.06      8.16 o 
  -8  -2   5       30.23       23.47     10.79 o 
  -7  -2   5      145.14      149.65     19.83 o 
  -6  -2   5      216.66      215.28     17.15 o 
  -5  -2   5       25.18       24.15      5.40 o 
  -4  -2   5        0.00        1.27      3.72 o 
  -3  -2   5      160.01      196.57     11.17 o 
  -2  -2   5       22.85       17.23      3.89 o 
  -1  -2   5      243.53      258.48     11.82 o 
   0  -2   5      717.27      694.08     25.15 o 
   1  -2   5        0.01       -0.89      1.40 o 
   2  -2   5      139.26      148.73      8.28 o 
   3  -2   5      186.48      185.54      7.70 o 
   4  -2   5      284.16      256.04     10.20 o 
   5  -2   5      146.52      131.37      8.81 o 
   6  -2   5      478.54      483.81     20.24 o 
   7  -2   5      114.63      127.19     13.02 o 
   8  -2   5        2.19        0.56     16.36 o 
   9  -2   5        1.75       -4.20      9.54 o 
  -9  -1   5       18.18       31.90     10.10 o 
  -8  -1   5       42.38       30.96     12.20 o 
  -7  -1   5      153.03      182.42     17.08 o 
  -6  -1   5      839.59      852.50     40.71 o 
  -5  -1   5       68.91       84.63     10.04 o 
  -4  -1   5       44.92       39.89      6.02 o 
  -3  -1   5       46.55       64.10      6.38 o 
  -2  -1   5      106.72      125.11      8.14 o 
  -1  -1   5       15.56       11.95      3.51 o 
   0  -1   5       16.52       24.17      3.87 o 
   1  -1   5      384.60      361.07     16.86 o 
   2  -1   5        0.63        3.71      2.74 o 
   3  -1   5      884.63      815.23     29.19 o 
   4  -1   5        0.50        1.09      2.69 o 
   5  -1   5      130.80      131.03      7.29 o 
   6  -1   5      655.19      602.86     23.75 o 
   7  -1   5       78.01       87.13     14.72 o 
   8  -1   5       77.57       91.32     10.77 o 
   9  -1   5        6.33       20.42      7.92 o 
  -9   0   5        0.57        3.83      8.41 o 
  -8   0   5      112.55      105.43     14.56 o 
  -7   0   5       16.14       12.06      8.28 o 
  -6   0   5      128.64      139.21     14.20 o 
  -5   0   5       12.21       12.06      4.90 o 
  -4   0   5      256.07      277.61     14.27 o 
  -3   0   5      517.27      534.77     21.23 o 
  -2   0   5      126.35      124.93      7.93 o 
  -1   0   5       69.29       62.20      5.30 o 
   0   0   5      548.46      560.38     20.72 o 
   1   0   5      472.89      463.78     17.65 o 
   2   0   5      119.30      101.07      7.42 o 
   3   0   5        0.15        3.14      2.64 o 
   4   0   5       86.24      104.61      6.69 o 
   5   0   5      147.12      125.93      7.07 o 
   6   0   5      136.99      128.41      7.60 o 
   7   0   5        1.71       -4.10      4.86 o 
   9   0   5       21.69       30.18     17.38 o 
  -9   1   5       50.09       74.95     26.35 o 
  -8   1   5       13.22        1.05      8.26 o 
  -7   1   5       80.29      117.76     14.67 o 
  -6   1   5      170.81      155.03     19.23 o 
  -5   1   5       26.21       31.67      6.20 o 
  -4   1   5        5.88        8.78      4.52 o 
  -3   1   5      145.97      141.60      8.99 o 
  -2   1   5      850.84      890.91     27.81 o 
  -1   1   5     1707.53     1894.58     70.13 o 
   0   1   5      414.90      379.78     14.83 o 
   1   1   5      102.80       90.32      7.49 o 
   2   1   5     1472.08     1403.35     47.77 o 
   3   1   5     3403.08     3268.69     93.55 o 
   4   1   5       87.79       66.58      4.63 o 
   5   1   5      106.74      102.90      7.15 o 
   6   1   5       54.44       51.03      6.29 o 
   7   1   5       23.43       25.71      6.42 o 
   8   1   5       19.54       29.83     12.93 o 
   9   1   5      128.11      127.94     25.56 o 
  10   1   5        0.53       -2.30      6.24 o 
  -9   2   5        5.04        3.78      8.36 o 
  -8   2   5       26.88       36.69     10.86 o 
  -7   2   5      189.89      170.67     74.82 o 
  -6   2   5       26.21       27.45     15.00 o 
  -5   2   5       40.95       45.24      8.47 o 
  -4   2   5      391.18      426.06     16.23 o 
  -3   2   5      260.64      263.60     11.16 o 
  -2   2   5       51.64       51.29      4.48 o 
  -1   2   5        0.13        2.09      2.28 o 
   0   2   5      400.46      369.86     14.73 o 
   1   2   5     1239.52     1108.30     38.53 o 
   2   2   5       28.66       43.56      5.05 o 
   3   2   5        7.49       18.75      3.98 o 
   4   2   5       10.31       15.02      2.91 o 
   5   2   5      453.75      471.62     16.21 o 
   6   2   5       40.59       44.68      4.88 o 
   7   2   5        0.87        1.46      3.94 o 
   8   2   5      398.58      376.18     20.60 o 
   9   2   5       92.47      108.22     11.73 o 
  10   2   5       37.35       48.32      9.50 o 
  -8   3   5        3.45        3.35     15.09 o 
  -7   3   5      418.86      592.78     33.10 o 
  -6   3   5       18.93       15.22      7.98 o 
  -5   3   5        4.36       -0.61      3.92 o 
  -4   3   5      426.39      464.85     17.35 o 
  -3   3   5      296.18      271.45     11.41 o 
  -2   3   5       84.14       90.84      5.90 o 
  -1   3   5      140.30      135.82      9.18 o 
   0   3   5      309.50      286.35     12.37 o 
   1   3   5     1246.45     1071.02     37.48 o 
   2   3   5       83.96       66.78      4.37 o 
   3   3   5        5.04        2.36      2.16 o 
   4   3   5      395.56      380.98     13.42 o 
   5   3   5       13.73       22.36      4.18 o 
   6   3   5      154.94      154.47      8.08 o 
   7   3   5       88.15       84.78      8.57 o 
   8   3   5       11.41       15.04      6.17 o 
   9   3   5       24.00       16.45      7.33 o 
  10   3   5       80.04       75.34     16.89 o 
  -8   4   5       15.82       28.34     10.46 o 
  -7   4   5      283.31      365.23     23.85 o 
  -6   4   5      519.70      634.53     27.46 o 
  -5   4   5      657.63      793.94     27.48 o 
  -4   4   5       90.05      106.13      7.95 o 
  -3   4   5       16.63        9.88      4.74 o 
  -2   4   5       64.71       57.34      5.03 o 
  -1   4   5       58.13       51.13      5.04 o 
   0   4   5     2717.71     2623.05    116.19 o 
   1   4   5      386.83      302.58     14.62 o 
   2   4   5      497.07      465.32     15.46 o 
   3   4   5      215.54      188.77     10.12 o 
   4   4   5       44.37       39.42      4.14 o 
   5   4   5       58.56       62.58      5.14 o 
   6   4   5        6.86        7.78      3.66 o 
   7   4   5      178.99      192.86     10.78 o 
   8   4   5      215.10      211.17     11.66 o 
   9   4   5      175.45      184.87     14.93 o 
  10   4   5        2.55       -5.31      6.93 o 
  -8   5   5        5.01       17.58     10.94 o 
  -7   5   5       25.21       21.91     13.70 o 
  -6   5   5       19.20       28.80      8.63 o 
  -5   5   5     1563.36     1763.21     73.30 o 
  -4   5   5       15.49       21.47      5.00 o 
  -3   5   5      394.35      401.72     15.64 o 
  -2   5   5       14.60       13.47      3.79 o 
  -1   5   5      238.77      244.91     11.79 o 
   0   5   5      309.99      267.25     12.81 o 
   1   5   5       11.67        5.54      2.76 o 
   2   5   5     1691.64     1514.69     52.50 o 
   3   5   5      813.48      732.67     23.51 o 
   4   5   5      416.57      375.82     13.67 o 
   5   5   5        6.05        8.05      3.20 o 
   6   5   5      261.94      245.79     10.80 o 
   7   5   5      175.03      154.21     10.04 o 
   8   5   5       53.18       61.11      6.98 o 
   9   5   5       20.36       30.95      6.12 o 
  10   5   5       26.59       29.35      8.78 o 
  -8   6   5       27.72       37.28     11.60 o 
  -7   6   5       39.32       31.88      8.86 o 
  -6   6   5       89.93      102.90     16.80 o 
  -5   6   5       40.62       58.94      7.25 o 
  -4   6   5       22.03       27.04      5.48 o 
  -3   6   5      810.82      755.78     25.55 o 
  -2   6   5      133.35      114.71      8.44 o 
  -1   6   5       66.34       58.94      5.87 o 
   0   6   5      455.79      447.05     18.19 o 
   1   6   5      189.88      165.37      9.27 o 
   2   6   5      213.96      202.83     10.30 o 
   3   6   5       43.74       47.20      4.37 o 
   4   6   5       40.71       37.53      4.18 o 
   5   6   5      136.88      133.55      7.59 o 
   6   6   5      303.49      311.87     12.71 o 
   7   6   5        1.23        5.12      3.86 o 
   8   6   5       23.01       20.69      5.22 o 
   9   6   5        1.41       -6.24     10.25 o 
  -7   7   5       35.37       31.60      9.12 o 
  -6   7   5       14.40       24.23      7.49 o 
  -5   7   5       28.46       16.70      7.02 o 
  -4   7   5        1.15       -1.84      4.29 o 
  -3   7   5      128.85       96.72      8.71 o 
  -2   7   5      611.49      615.84     24.64 o 
  -1   7   5      185.21      182.56     10.32 o 
   0   7   5      128.61      143.89      9.09 o 
   1   7   5      462.50      468.17     19.13 o 
   2   7   5        0.38       -2.51      2.78 o 
   3   7   5       62.25       67.43      5.11 o 
   4   7   5        0.55       -1.60      2.77 o 
   5   7   5        6.54        7.70      3.47 o 
   6   7   5       91.66      101.13      6.89 o 
   7   7   5       11.80       13.23      4.37 o 
   8   7   5        1.60       -0.96      5.90 o 
   9   7   5       90.10       86.96      8.55 o 
  -7   8   5       30.32       29.53      9.10 o 
  -6   8   5       41.11       40.15      9.30 o 
  -5   8   5        8.42       11.19      5.34 o 
  -4   8   5      175.33      172.07     10.96 o 
  -3   8   5      245.95      217.31     15.03 o 
  -2   8   5       24.24       14.71      4.63 o 
  -1   8   5       22.16        8.59      3.51 o 
   0   8   5       23.55       30.98      4.66 o 
   1   8   5       14.09       13.60      3.85 o 
   2   8   5       24.91       26.79      4.71 o 
   3   8   5       15.97       17.13      3.52 o 
   4   8   5        1.18        3.88      3.12 o 
   5   8   5       54.90       57.24      5.30 o 
   6   8   5        6.01       12.10      5.82 o 
   7   8   5       12.31        3.20      5.54 o 
   8   8   5        3.19        4.23      7.10 o 
   9   8   5        7.79       19.98      7.44 o 
  -6   9   5        3.54        1.08      6.67 o 
  -5   9   5        4.78       10.37      5.41 o 
  -4   9   5        7.15        7.99      8.02 o 
  -3   9   5       71.94       48.09      7.23 o 
  -2   9   5      364.79      369.62     18.86 o 
  -1   9   5        4.84       11.28      4.29 o 
   0   9   5       32.52       29.63      4.98 o 
   1   9   5       70.93       79.32     25.57 o 
   2   9   5        2.88        6.35      5.67 o 
   3   9   5      343.94      361.62     17.37 o 
   4   9   5        8.12        9.35      5.92 o 
   5   9   5       22.39       30.67      6.47 o 
   6   9   5       10.62        9.18      5.73 o 
   7   9   5        3.98        3.71      5.85 o 
   8   9   5        1.61        7.31     10.99 o 
  -5  10   5        0.04       -7.12      5.07 o 
  -4  10   5       26.57       24.27      6.19 o 
  -3  10   5       15.55       20.09      5.31 o 
  -2  10   5        5.58        3.85     10.86 o 
  -1  10   5      203.90      221.29     17.94 o 
   0  10   5       91.39       82.48     17.51 o 
   1  10   5       74.20       73.41     11.37 o 
   2  10   5      450.82      507.25     22.20 o 
   3  10   5        0.44        1.46      4.86 o 
   4  10   5       74.03       76.02      8.06 o 
   5  10   5       29.08       23.14      8.67 o 
   6  10   5       17.20       24.47     12.55 o 
   7  10   5       93.54      152.30     24.54 o 
   8  10   5       52.75       59.63     18.18 o 
  -4  11   5        8.32        4.00     11.99 o 
  -3  11   5        7.45       -0.61      7.08 o 
  -2  11   5       10.55        5.27      7.08 o 
  -1  11   5       43.48       56.16     21.47 o 
   0  11   5        4.37       -5.89     11.31 o 
   1  11   5        8.10       12.76      7.64 o 
   2  11   5      117.26      121.55     15.21 o 
   3  11   5       41.53       54.86     11.63 o 
   4  11   5        5.44        8.26      8.08 o 
   5  11   5        0.29        4.25      8.85 o 
   6  11   5       22.47       14.09     11.70 o 
   7  11   5       56.45       83.95     20.61 o 
  -3  12   5        0.23       -8.29      7.13 o 
  -2  12   5        0.00       -3.90      7.11 o 
  -1  12   5        0.38       -5.76      7.39 o 
   0  12   5       65.65       88.85     13.47 o 
   1  12   5        1.66       -6.94      6.39 o 
   2  12   5       35.21       25.69     10.66 o 
   3  12   5       23.42       33.24     23.53 o 
   4  12   5      122.03      156.15     29.51 o 
   5  12   5        2.05        4.90      8.47 o 
   6  12   5       62.95      113.99     22.82 o 
  -2  13   5       75.95       65.54     17.70 o 
  -1  13   5        0.49        6.42      7.97 o 
   0  13   5       43.64       48.00     11.45 o 
   1  13   5        0.20        2.03      7.63 o 
   2  13   5        5.14       -3.54      8.90 o 
   3  13   5       57.83       87.63     14.92 o 
   4  13   5       12.69        2.02     13.09 o 
   5  13   5        4.81       -6.74      9.05 o 
   1  14   5        9.49       16.87      9.69 o 
   2  14   5       43.23       53.56     23.96 o 
  -2 -11   6       17.42       26.35     12.89 o 
  -1 -11   6        1.08       -0.38     10.08 o 
   0 -11   6       17.10       17.95     12.46 o 
   1 -11   6        2.19       -3.82      9.52 o 
  -4 -10   6      118.35      118.05     23.29 o 
  -3 -10   6        0.31       18.33     11.41 o 
  -2 -10   6        0.20        5.56      5.80 o 
  -1 -10   6       46.87       39.07     14.19 o 
   0 -10   6        3.36       10.22     10.90 o 
   1 -10   6      161.51      126.84     21.62 o 
   2 -10   6        3.31        3.33     10.13 o 
   3 -10   6        1.77        7.29      9.79 o 
  -5  -9   6       25.72       25.79     11.11 o 
  -4  -9   6      220.59      271.36     30.63 o 
  -3  -9   6       14.75       21.85      7.54 o 
  -2  -9   6        2.23        1.48      7.17 o 
  -1  -9   6       16.86       23.39     10.75 o 
   0  -9   6        0.05       -6.88      7.97 o 
   1  -9   6       20.37        5.72      9.83 o 
   2  -9   6        5.80       -3.78      8.43 o 
   3  -9   6        0.54        4.67      9.04 o 
   4  -9   6       18.71        8.58      9.90 o 
  -6  -8   6       52.57       62.73     14.92 o 
  -5  -8   6        0.42        6.16      8.56 o 
  -4  -8   6       83.45       78.05     11.18 o 
  -3  -8   6        6.79       15.77      6.71 o 
  -2  -8   6       15.45       17.20      6.62 o 
  -1  -8   6       31.34       35.25      7.63 o 
   0  -8   6       41.94       39.64     12.48 o 
   1  -8   6       40.39       28.57     11.81 o 
   2  -8   6      175.16      161.12     22.98 o 
   3  -8   6       15.79       -1.14      8.38 o 
   4  -8   6       14.33        6.32      8.69 o 
   5  -8   6       25.77       24.24     11.11 o 
  -7  -7   6        0.75       10.59     10.41 o 
  -6  -7   6       22.26        9.26      9.32 o 
  -5  -7   6       13.17       16.74      9.31 o 
  -4  -7   6      106.24       96.62     11.88 o 
  -3  -7   6        9.49        9.32     10.48 o 
  -2  -7   6      167.19      178.67     19.82 o 
  -1  -7   6      224.65      194.94     15.38 o 
   0  -7   6        1.73       -0.34      9.79 o 
   1  -7   6      398.78      350.10     33.53 o 
   2  -7   6       11.08       14.79     10.01 o 
   3  -7   6       95.52       55.82     13.79 o 
   4  -7   6      126.09      121.64     11.24 o 
   5  -7   6       59.47       54.00      8.50 o 
   6  -7   6        0.14        1.03      5.18 o 
  -7  -6   6        6.42       32.99     12.81 o 
  -6  -6   6       23.16        7.00      9.70 o 
  -5  -6   6       11.74        9.76      8.69 o 
  -4  -6   6      195.77      195.80     16.00 o 
  -3  -6   6        5.05        4.85      5.31 o 
  -2  -6   6      137.18      135.39     12.99 o 
  -1  -6   6      151.09      166.04     13.69 o 
   0  -6   6        1.33       -5.22      3.65 o 
   1  -6   6      271.77      261.44     15.82 o 
   2  -6   6       85.47       74.82      8.35 o 
   3  -6   6      255.65      296.38     47.11 o 
   4  -6   6        2.02       -1.22      6.33 o 
   5  -6   6      161.85      180.79     18.69 o 
   6  -6   6       26.65       18.34      5.28 o 
   7  -6   6       10.69       14.52      6.96 o 
  -8  -5   6       43.43       60.41     17.68 o 
  -7  -5   6        0.96       -1.34     10.36 o 
  -6  -5   6       38.16       45.60     13.66 o 
  -5  -5   6       56.94       64.74     14.61 o 
  -4  -5   6       35.51       35.11      5.66 o 
  -3  -5   6       17.68       15.36      7.57 o 
  -2  -5   6        2.10        3.97      3.44 o 
  -1  -5   6      134.98      142.24      9.03 o 
   0  -5   6       36.99       35.62      4.55 o 
   1  -5   6       76.69       80.70      7.10 o 
   2  -5   6       49.63       52.70      5.23 o 
   3  -5   6      492.98      410.90     17.33 o 
   4  -5   6        3.06        1.49      3.84 o 
   5  -5   6      134.16      123.80      9.01 o 
   6  -5   6       67.85       59.62      6.93 o 
   7  -5   6      232.63      241.90     16.94 o 
   8  -5   6      126.42      125.28     13.32 o 
  -8  -4   6       17.09       13.53     12.19 o 
  -7  -4   6       15.65       19.83      7.49 o 
  -6  -4   6        0.09       -4.27      5.08 o 
  -5  -4   6       52.36       56.06      8.45 o 
  -4  -4   6        5.57        5.50      6.07 o 
  -3  -4   6        1.18        0.05      3.45 o 
  -2  -4   6       69.58       84.41      7.06 o 
  -1  -4   6       15.02       20.68      3.19 o 
   0  -4   6        4.15        2.02      2.28 o 
   1  -4   6       58.17       54.23      4.11 o 
   2  -4   6       21.71       23.47      4.14 o 
   3  -4   6       31.40       34.94      4.92 o 
   4  -4   6      101.01       91.57     10.03 o 
   5  -4   6       28.65       22.01      4.97 o 
   6  -4   6       26.57       33.53      5.80 o 
   7  -4   6        3.43        0.42      6.80 o 
   8  -4   6        9.83        0.13     12.39 o 
  -8  -3   6      139.95      145.08     15.73 o 
  -7  -3   6      281.62      281.11     20.12 o 
  -6  -3   6       63.18       67.86     13.84 o 
  -5  -3   6        3.83        6.41      5.56 o 
  -4  -3   6      109.75      128.09     18.89 o 
  -3  -3   6        8.72       -0.30      3.87 o 
  -2  -3   6        0.21       -8.60      4.54 o 
  -1  -3   6      730.05      761.87     28.49 o 
   0  -3   6       88.83       72.34      4.83 o 
   1  -3   6       15.61       17.90      2.65 o 
   2  -3   6        0.63       -3.10      2.98 o 
   3  -3   6        2.94        1.59      3.59 o 
   4  -3   6      266.43      233.76     12.36 o 
   5  -3   6      832.01      730.21     28.00 o 
   6  -3   6       11.87        7.71      5.76 o 
   7  -3   6      124.43      126.51     11.93 o 
   8  -3   6       33.45       32.04     10.11 o 
  -8  -2   6        0.03       -5.65      6.22 o 
  -7  -2   6      316.12      271.05     19.91 o 
  -6  -2   6       48.44       44.46      9.22 o 
  -5  -2   6      113.32       94.94     11.12 o 
  -4  -2   6       20.07       25.37      5.28 o 
  -3  -2   6        0.00       -3.12      3.69 o 
  -2  -2   6        2.17       -4.43      3.16 o 
  -1  -2   6      517.86      632.35     24.20 o 
   0  -2   6       59.71       75.41      5.67 o 
   1  -2   6     1155.42     1052.11     31.56 o 
   2  -2   6       43.09       33.60      4.39 o 
   3  -2   6      195.77      177.30     10.14 o 
   4  -2   6        0.01       -3.51      3.31 o 
   5  -2   6        0.01       -2.39      6.17 o 
   6  -2   6      121.15      114.24      9.05 o 
   7  -2   6       30.78       34.20      7.43 o 
   8  -2   6        1.92        4.54      6.29 o 
   9  -2   6       24.09       23.41     11.64 o 
  -8  -1   6       75.51       65.92     12.13 o 
  -7  -1   6       45.46       36.25     11.04 o 
  -6  -1   6       10.36       23.55     15.69 o 
  -5  -1   6       58.46       58.24      9.43 o 
  -4  -1   6      362.11      381.70     18.02 o 
  -3  -1   6      283.44      308.71     14.99 o 
  -2  -1   6        4.77       10.32      3.91 o 
  -1  -1   6      484.91      528.40     20.87 o 
   0  -1   6      195.43      174.20      9.19 o 
   1  -1   6     1086.14     1079.83     37.78 o 
   2  -1   6      443.23      428.16     17.13 o 
   3  -1   6      173.08      157.68      9.16 o 
   4  -1   6       25.62       25.06      4.49 o 
   5  -1   6        7.66       10.20      4.14 o 
   6  -1   6        9.63        4.00      4.23 o 
   7  -1   6      112.94      101.19     10.51 o 
   8  -1   6        5.14        0.21      3.06 o 
   9  -1   6       64.80       61.67     10.21 o 
  -8   0   6      600.43      559.52     32.51 o 
  -7   0   6        0.01        0.68      9.26 o 
  -6   0   6        1.34       -3.50      7.23 o 
  -5   0   6      268.63      284.56     22.55 o 
  -4   0   6      373.38      382.59     27.19 o 
  -3   0   6        4.73        6.51      4.15 o 
  -2   0   6       92.86       87.45      8.63 o 
  -1   0   6        1.09        2.01      3.17 o 
   0   0   6       10.24        2.51      2.95 o 
   1   0   6       69.83       66.97      5.61 o 
   2   0   6       43.85       26.52      4.11 o 
   3   0   6       76.59       84.01      6.40 o 
   4   0   6      710.98      696.35     28.72 o 
   5   0   6        0.60        1.11      2.67 o 
   6   0   6        5.79       10.91      4.32 o 
   7   0   6       30.83       29.11     18.31 o 
   8   0   6        2.84       -0.35      7.97 o 
   9   0   6        0.00        3.16      3.82 o 
  -8   1   6      258.38      264.59     40.28 o 
  -7   1   6       29.60       31.39     13.02 o 
  -6   1   6        2.65        2.06      6.62 o 
  -5   1   6      659.81      745.30     30.25 o 
  -4   1   6      851.08      825.86     31.73 o 
  -3   1   6       71.43       75.17      7.23 o 
  -2   1   6      261.24      264.85     12.67 o 
  -1   1   6      237.39      213.04      8.96 o 
   0   1   6      874.84      799.71     24.59 o 
   1   1   6        3.92        0.89      2.14 o 
   2   1   6       25.52       16.74      3.54 o 
   3   1   6      107.11       72.17      6.02 o 
   4   1   6        3.96        3.40      2.07 o 
   5   1   6        9.69        8.07      3.96 o 
   6   1   6        9.53        6.18      4.20 o 
   7   1   6       74.25       61.01      8.11 o 
   8   1   6       15.73        4.41      5.52 o 
   9   1   6        0.56        4.05      6.46 o 
  -8   2   6       32.88       28.93     10.97 o 
  -7   2   6      370.45      410.19     26.09 o 
  -6   2   6      676.72      719.56     36.25 o 
  -5   2   6      152.07      162.32     16.40 o 
  -4   2   6       34.58       41.63      9.54 o 
  -3   2   6      521.51      458.36     19.66 o 
  -2   2   6      697.84      697.06     22.56 o 
  -1   2   6      851.34      798.71     25.09 o 
   0   2   6      351.95      318.39     11.43 o 
   1   2   6      932.61      874.49     30.97 o 
   2   2   6      522.60      434.75     14.47 o 
   3   2   6       69.15       59.88      4.67 o 
   4   2   6        0.60       -0.02      1.80 o 
   5   2   6       69.80       68.46      5.65 o 
   6   2   6        4.28        0.07      3.95 o 
   7   2   6      154.86      155.00     12.52 o 
   8   2   6      113.71      112.18     16.90 o 
   9   2   6       30.29       32.21      7.91 o 
  -8   3   6        0.74       -2.36      8.15 o 
  -7   3   6       42.96       42.59     10.64 o 
  -6   3   6      318.65      358.08     22.66 o 
  -5   3   6      118.79      122.62     10.49 o 
  -4   3   6       98.85       80.72      7.19 o 
  -3   3   6      309.69      267.91     18.92 o 
  -2   3   6      222.46      191.15      9.09 o 
  -1   3   6      247.42      242.57      9.99 o 
   0   3   6       18.27       10.36      3.01 o 
   1   3   6     2294.16     2037.65     69.24 o 
   2   3   6     1173.10      992.00     30.13 o 
   3   3   6       96.29      105.41      5.82 o 
   4   3   6        1.85        3.27      2.30 o 
   5   3   6       10.76        6.28      2.77 o 
   6   3   6      354.75      328.00     12.92 o 
   7   3   6      132.75      121.06     10.78 o 
   8   3   6        0.30        4.10      5.67 o 
   9   3   6       86.47      103.12     11.72 o 
  -8   4   6       13.81       11.11     21.81 o 
  -7   4   6        0.09      -13.50      6.75 o 
  -6   4   6        0.27        5.50      7.46 o 
  -5   4   6      345.66      348.28     15.41 o 
  -4   4   6      212.87      203.71     10.91 o 
  -3   4   6      134.46      140.84      8.75 o 
  -2   4   6      627.89      533.60     18.58 o 
  -1   4   6      416.65      375.29     15.97 o 
   0   4   6      146.85      119.03      7.71 o 
   1   4   6      275.71      223.42     10.78 o 
   2   4   6      485.36      469.32     15.74 o 
   3   4   6       17.03       15.05      3.02 o 
   4   4   6       90.76       94.65      5.94 o 
   5   4   6      497.19      473.22     16.73 o 
   6   4   6       25.84       27.71      4.53 o 
   7   4   6       10.47        9.98      4.05 o 
   8   4   6      146.87      152.26     12.55 o 
   9   4   6      110.83      118.43     14.22 o 
  -8   5   6       38.54       51.24     11.79 o 
  -7   5   6       18.75       25.82      9.16 o 
  -6   5   6       33.09       34.60      8.02 o 
  -5   5   6      177.40      198.70     11.95 o 
  -4   5   6      175.17      190.33     11.39 o 
  -3   5   6      154.55      152.31      9.11 o 
  -2   5   6       12.27        7.24      3.71 o 
  -1   5   6        4.25        3.70      3.10 o 
   0   5   6      175.83      138.04      8.55 o 
   1   5   6      244.53      212.86     12.14 o 
   2   5   6        9.40        2.78      2.79 o 
   3   5   6      112.77       97.64      6.01 o 
   4   5   6        7.79        6.73      2.94 o 
   5   5   6       74.84       89.77      6.30 o 
   6   5   6        3.16       -0.60      4.61 o 
   7   5   6      346.65      355.52     19.58 o 
   8   5   6      131.29      133.47      9.83 o 
   9   5   6        6.35       13.30      6.91 o 
  -7   6   6       48.81       41.08      9.21 o 
  -6   6   6       37.16       19.56      7.79 o 
  -5   6   6       54.83       68.90      7.82 o 
  -4   6   6      131.75      120.34      9.13 o 
  -3   6   6      766.59      653.34     23.01 o 
  -2   6   6      247.47      209.62     11.93 o 
  -1   6   6       17.85       10.15      4.83 o 
   0   6   6        0.56        0.07      2.85 o 
   1   6   6      159.30      133.74      8.38 o 
   2   6   6      117.87      112.28      7.78 o 
   3   6   6      188.42      172.23      8.52 o 
   4   6   6      188.10      196.32      9.20 o 
   5   6   6      255.02      237.60     10.77 o 
   6   6   6      401.89      388.78     15.08 o 
   7   6   6       23.33       31.76      8.60 o 
   8   6   6       33.64       30.88      5.59 o 
   9   6   6        9.29       13.19      6.69 o 
  -7   7   6       15.56       16.92      8.51 o 
  -6   7   6       25.50       13.00      6.94 o 
  -5   7   6        0.00       -3.52      4.89 o 
  -4   7   6      141.67      127.84      9.70 o 
  -3   7   6      548.75      428.48     16.97 o 
  -2   7   6       25.51       13.02      4.46 o 
  -1   7   6        6.28        6.99      3.73 o 
   0   7   6      200.05      196.15     22.39 o 
   1   7   6       10.59        4.71      4.30 o 
   2   7   6      114.65      111.34      8.05 o 
   3   7   6       87.25       71.55      5.79 o 
   4   7   6     1325.76     1293.79     39.50 o 
   5   7   6       58.59       62.04      5.61 o 
   6   7   6       14.87       18.18      4.14 o 
   7   7   6        3.44        5.30      4.23 o 
   8   7   6      179.11      202.49     11.84 o 
   9   7   6       10.74       12.66     13.64 o 
  -6   8   6        7.79       -2.24      6.41 o 
  -5   8   6        8.25        4.80      5.34 o 
  -4   8   6      105.08      104.36      9.46 o 
  -3   8   6       99.08       71.29      8.00 o 
  -2   8   6       70.25       57.61      6.80 o 
  -1   8   6      400.16      340.58     24.91 o 
   0   8   6      132.69      121.05     10.39 o 
   1   8   6      112.42      103.84      8.04 o 
   2   8   6      118.40      123.36      8.98 o 
   3   8   6       85.51       79.98      6.17 o 
   4   8   6        0.06        1.88      3.22 o 
   5   8   6      393.74      402.87     15.37 o 
   6   8   6        0.04        0.51      3.81 o 
   7   8   6       15.73       21.81      5.03 o 
   8   8   6        0.50        6.02      6.62 o 
   9   8   6       85.16      125.68     20.49 o 
  -6   9   6       20.33       17.37      7.78 o 
  -5   9   6        1.07       -0.97      5.06 o 
  -4   9   6        0.75       -3.62      4.37 o 
  -3   9   6      152.49      129.57     20.45 o 
  -2   9   6      245.50      202.96     12.23 o 
  -1   9   6        3.22        6.05      4.09 o 
   0   9   6      213.13      230.46     19.94 o 
   1   9   6        5.74        4.43      4.04 o 
   2   9   6        3.89        1.19      3.75 o 
   3   9   6        3.12        2.75      4.43 o 
   4   9   6       23.36       27.10      7.26 o 
   5   9   6      482.86      472.65     21.35 o 
   6   9   6       11.01       18.07      7.37 o 
   7   9   6        5.57        5.47      6.31 o 
   8   9   6        8.23       21.35      7.68 o 
  -5  10   6        2.39        3.19      5.41 o 
  -4  10   6        0.08        5.82      7.50 o 
  -3  10   6       17.63        4.55      8.85 o 
  -2  10   6       21.43       12.58      5.78 o 
  -1  10   6      315.71      329.67     34.69 o 
   0  10   6        9.43       11.47      6.71 o 
   1  10   6      130.54      144.48     15.07 o 
   2  10   6       15.67       25.49      8.62 o 
   3  10   6      165.67      186.00     12.58 o 
   4  10   6        1.46       -7.96      4.54 o 
   5  10   6       88.02      114.34     12.43 o 
   6  10   6       10.48       17.85      6.87 o 
   7  10   6      226.77      244.04     27.11 o 
   8  10   6       72.42      101.22     20.77 o 
  -4  11   6       55.60       62.96     11.39 o 
  -3  11   6       21.18       16.09      8.62 o 
  -2  11   6        8.93       10.15      7.90 o 
  -1  11   6       13.09        0.88      9.71 o 
   0  11   6       34.80       34.97      9.10 o 
   1  11   6        5.97        4.25      7.44 o 
   2  11   6      172.09      186.24     13.18 o 
   3  11   6      227.70      233.08     18.89 o 
   4  11   6        0.68      -12.76     10.50 o 
   5  11   6       48.72       55.67     11.59 o 
   6  11   6       17.08       22.25     13.28 o 
   7  11   6      104.09      143.08     25.68 o 
  -3  12   6        7.42        9.44      9.11 o 
  -2  12   6       28.99       42.20     13.28 o 
  -1  12   6       67.31       74.50     12.45 o 
   0  12   6       24.27       23.07      9.13 o 
   1  12   6        0.60        3.96      6.76 o 
   2  12   6       12.32        1.27      8.37 o 
   3  12   6       10.41       16.35     10.15 o 
   4  12   6        0.42      -12.84     13.33 o 
   5  12   6       21.58       27.55     10.28 o 
   6  12   6        0.60        5.87     13.77 o 
  -1  13   6       10.60       14.46      9.71 o 
   0  13   6        5.73        1.11     10.03 o 
   1  13   6       35.74       43.76     11.32 o 
   2  13   6       19.88       20.73     14.17 o 
   3  13   6       32.32       44.83     13.25 o 
   4  13   6       88.89      111.91     24.92 o 
   5  13   6      135.26      200.13     26.10 o 
  -3 -10   7       32.82       31.46     14.13 o 
  -2 -10   7       17.29       29.81     13.57 o 
  -1 -10   7       77.99       71.91     17.97 o 
   0 -10   7       42.23       41.65     14.57 o 
   1 -10   7        0.00        8.09     10.31 o 
   2 -10   7       13.79        6.39     10.93 o 
  -4  -9   7       59.47       75.61     11.88 o 
  -3  -9   7       19.72       26.94     17.62 o 
  -2  -9   7       36.74       30.29     13.13 o 
  -1  -9   7      103.71      107.50     19.89 o 
   0  -9   7       83.92       56.88     15.22 o 
   1  -9   7        0.66        3.75     10.02 o 
   2  -9   7        4.73       23.79     11.48 o 
   3  -9   7       19.19       17.32     10.78 o 
   4  -9   7       69.88       56.48     15.55 o 
  -5  -8   7       10.08       26.18     10.64 o 
  -4  -8   7        1.73       17.27      7.53 o 
  -3  -8   7       30.41       24.10      7.66 o 
  -2  -8   7      121.01      106.85     12.30 o 
  -1  -8   7       24.82       21.68     11.65 o 
   0  -8   7       29.71       10.62     10.25 o 
   1  -8   7      223.61      207.91     25.98 o 
   2  -8   7        8.84       11.17     10.38 o 
   3  -8   7        5.37        5.35      9.74 o 
   4  -8   7        0.00       -4.22      7.11 o 
   5  -8   7       21.34       21.18     10.71 o 
  -6  -7   7       24.58       35.12     12.13 o 
  -5  -7   7        0.32       17.21      8.88 o 
  -4  -7   7       38.49       39.10      8.72 o 
  -3  -7   7       57.56       60.57      9.80 o 
  -2  -7   7       95.97      120.34     12.93 o 
  -1  -7   7      144.29      156.35     23.57 o 
   0  -7   7      114.83       97.12     18.81 o 
   1  -7   7      388.28      325.02     33.43 o 
   2  -7   7      184.79      154.65     23.09 o 
   3  -7   7       15.82        4.53      9.27 o 
   4  -7   7        0.16       -7.77      7.46 o 
   5  -7   7        0.23       -1.34      7.79 o 
   6  -7   7       47.07       50.20      9.42 o 
  -7  -6   7        0.28       17.83     11.03 o 
  -6  -6   7       53.10       71.22     15.61 o 
  -5  -6   7        0.22       -5.90      7.29 o 
  -4  -6   7       53.88       69.66     18.94 o 
  -3  -6   7      383.61      430.65     25.94 o 
  -2  -6   7       92.84      113.52     14.81 o 
  -1  -6   7       84.89       94.90     18.02 o 
   0  -6   7      120.06      110.77     19.67 o 
   1  -6   7        0.65        1.18      9.85 o 
   2  -6   7      240.41      249.60     16.47 o 
   3  -6   7      241.58      251.67     19.81 o 
   4  -6   7        5.37       -1.69      4.86 o 
   5  -6   7       17.09       10.46      7.43 o 
   6  -6   7       53.01       45.22      8.31 o 
  -7  -5   7        2.93       19.83     11.95 o 
  -6  -5   7       13.39       37.70     13.30 o 
  -5  -5   7        0.05        0.14      8.64 o 
  -4  -5   7       37.47       49.78      9.34 o 
  -3  -5   7      134.15      131.16      9.74 o 
  -2  -5   7      174.24      202.89     11.67 o 
  -1  -5   7        1.97        5.96      3.56 o 
   0  -5   7      109.52      109.26     12.10 o 
   1  -5   7        1.16        2.02      8.82 o 
   2  -5   7      175.45      185.92     14.16 o 
   3  -5   7      716.40      683.03     26.03 o 
   4  -5   7      249.07      228.73     16.02 o 
   5  -5   7        0.01       -0.89      4.06 o 
   6  -5   7       94.57      100.86     13.12 o 
   7  -5   7       47.77       63.64      9.37 o 
  -8  -4   7      174.18      151.58     24.74 o 
  -7  -4   7       17.31       16.81      7.11 o 
  -6  -4   7       33.91       33.17     10.64 o 
  -5  -4   7      260.88      264.64     17.64 o 
  -4  -4   7       37.20       45.28      6.61 o 
  -3  -4   7       24.90       35.39      5.82 o 
  -2  -4   7       96.47      121.26      9.02 o 
  -1  -4   7      150.02      150.36      9.74 o 
   0  -4   7      925.31      962.07     29.76 o 
   1  -4   7      307.55      280.10     13.07 o 
   2  -4   7        3.72       -1.19      3.39 o 
   3  -4   7      117.02      114.35      8.27 o 
   4  -4   7      340.75      295.13     14.37 o 
   5  -4   7      421.69      482.01     20.56 o 
   6  -4   7      110.80      119.45      9.66 o 
   7  -4   7       62.02       59.90      9.32 o 
   8  -4   7       41.98       37.43     13.01 o 
  -8  -3   7        3.93        2.46      7.26 o 
  -7  -3   7        6.75       11.78      7.33 o 
  -6  -3   7        5.23        9.24      6.29 o 
  -5  -3   7      267.15      253.60     57.29 o 
  -4  -3   7       49.77       53.36      7.26 o 
  -3  -3   7      199.25      205.12     12.36 o 
  -2  -3   7       51.02       56.03      8.33 o 
  -1  -3   7       14.31       12.84      3.97 o 
   0  -3   7      173.75      212.11      9.07 o 
   1  -3   7       45.10       46.33      5.22 o 
   2  -3   7      284.32      273.98     16.93 o 
   3  -3   7      120.41      114.79      8.25 o 
   4  -3   7       23.39       26.45      6.30 o 
   5  -3   7      212.53      184.17     11.34 o 
   6  -3   7       32.41       34.13      6.14 o 
   7  -3   7      108.75      124.09     12.03 o 
   8  -3   7        7.30        8.24      6.87 o 
  -8  -2   7       18.57       17.34      8.47 o 
  -7  -2   7        1.56        3.32      6.91 o 
  -6  -2   7      122.46      114.44     12.81 o 
  -5  -2   7       75.89       58.65     11.91 o 
  -4  -2   7      181.29      202.12     18.00 o 
  -3  -2   7       13.25       14.50      4.98 o 
  -2  -2   7       43.53       42.02      5.95 o 
  -1  -2   7        4.33       -1.15      3.38 o 
   0  -2   7      488.13      469.08     15.94 o 
   1  -2   7      190.74      180.91     10.29 o 
   2  -2   7      306.36      288.48     13.54 o 
   3  -2   7      114.81      136.08      9.04 o 
   4  -2   7      689.60      617.49     24.18 o 
   5  -2   7      197.82      201.42     11.84 o 
   6  -2   7       13.76        9.08      4.59 o 
   7  -2   7       11.30        5.86      5.99 o 
   8  -2   7        1.04       11.06      6.96 o 
  -8  -1   7        3.71       -6.34      6.71 o 
  -7  -1   7        9.89       13.52      8.02 o 
  -6  -1   7       33.94       31.78      8.79 o 
  -5  -1   7      157.07      131.07     21.30 o 
  -4  -1   7       15.45        8.68      5.01 o 
  -3  -1   7      243.19      259.08     13.95 o 
  -2  -1   7      166.40      169.06     10.50 o 
  -1  -1   7       22.68       12.21      4.20 o 
   0  -1   7      778.70      753.74     28.03 o 
   1  -1   7      129.29      124.59     10.89 o 
   2  -1   7       27.14       33.75      4.85 o 
   3  -1   7       29.98       29.25      4.84 o 
   4  -1   7       81.53       68.45      6.68 o 
   5  -1   7       13.46       11.21      4.48 o 
   6  -1   7      167.93      173.82     11.25 o 
   7  -1   7       27.05       30.08      7.18 o 
   8  -1   7       24.70       36.78      7.93 o 
   9  -1   7        0.05        3.46      4.38 o 
  -8   0   7      152.03      139.18     17.31 o 
  -7   0   7       82.03      103.01     13.93 o 
  -6   0   7      260.39      227.79     18.71 o 
  -5   0   7       92.70      103.23     12.09 o 
  -4   0   7        0.40       -0.65      4.60 o 
  -3   0   7      487.27      478.39     20.54 o 
  -2   0   7       17.14       19.44      8.03 o 
  -1   0   7      639.32      657.01     25.17 o 
   0   0   7       13.81       17.77      5.61 o 
   1   0   7       26.69       28.48      6.19 o 
   2   0   7      357.03      303.29     16.23 o 
   3   0   7      280.90      238.51     11.90 o 
   4   0   7      116.04      120.61      9.88 o 
   5   0   7       26.79       21.44      5.01 o 
   6   0   7      123.91      127.15     13.59 o 
   7   0   7      326.36      320.61     18.77 o 
   8   0   7       32.82       30.75      7.72 o 
   9   0   7        0.21       -2.74      6.46 o 
  -8   1   7      196.59      193.90     20.17 o 
  -7   1   7       61.29       75.00     12.84 o 
  -6   1   7       31.83       26.56      8.99 o 
  -5   1   7        0.11       -2.53      6.08 o 
  -4   1   7      140.23      142.48     10.76 o 
  -3   1   7        8.40        0.26      4.22 o 
  -2   1   7        4.57        3.63      3.77 o 
  -1   1   7       45.09       47.78      6.03 o 
   0   1   7        1.64       -5.08      2.54 o 
   1   1   7        2.63       -0.55      5.01 o 
   2   1   7        7.08        1.23      3.09 o 
   3   1   7        1.63        2.25      3.75 o 
   4   1   7       12.53        5.46      4.01 o 
   5   1   7       54.14       41.06      5.73 o 
   6   1   7        0.16       -1.26      3.97 o 
   7   1   7       13.63       16.15      6.10 o 
   8   1   7       60.98       77.57     13.60 o 
   9   1   7        2.33        4.70      6.33 o 
  -8   2   7       98.28      120.37     27.35 o 
  -7   2   7      102.06      129.76     16.10 o 
  -6   2   7      645.83      688.11     48.24 o 
  -5   2   7        0.00        2.56      6.02 o 
  -4   2   7      190.13      181.89     11.50 o 
  -3   2   7      979.91      816.99     39.48 o 
  -2   2   7        0.29        3.55      2.73 o 
  -1   2   7      182.34      182.56      8.53 o 
   0   2   7      202.83      175.49      7.92 o 
   1   2   7      550.50      476.05     17.88 o 
   2   2   7       16.24       17.70      2.55 o 
   3   2   7        1.59        0.74      4.06 o 
   4   2   7      120.44      125.81     11.64 o 
   5   2   7       46.12       36.81      8.68 o 
   6   2   7        0.01       -2.76      4.14 o 
   7   2   7        0.85       -2.10     12.78 o 
   8   2   7       36.74       48.27      8.27 o 
   9   2   7       85.11       87.30     11.23 o 
  -8   3   7        0.09        8.26     17.46 o 
  -7   3   7       32.00       26.03     10.52 o 
  -6   3   7      561.12      603.86     32.59 o 
  -5   3   7        6.69       -1.17      7.17 o 
  -4   3   7       79.20       81.68      7.30 o 
  -3   3   7      164.76      165.72     10.03 o 
  -2   3   7      279.91      272.06     11.63 o 
  -1   3   7      234.24      217.82      9.66 o 
   0   3   7      848.96      749.53     23.81 o 
   1   3   7       27.38       47.35      5.84 o 
   2   3   7      328.06      269.10     17.50 o 
   3   3   7      113.99      108.96      6.04 o 
   4   3   7        0.12        6.33      2.09 o 
   5   3   7        2.89        1.00      4.27 o 
   6   3   7      330.79      300.41     14.84 o 
   7   3   7        1.29       -7.45      4.78 o 
   8   3   7       23.08       34.61     14.13 o 
   9   3   7        0.02        1.00      7.00 o 
  -8   4   7        0.77       15.42      9.15 o 
  -7   4   7        1.24        6.95     11.29 o 
  -6   4   7        9.48        5.59      6.91 o 
  -5   4   7      119.71      112.87      9.57 o 
  -4   4   7     1101.44     1063.05     34.73 o 
  -3   4   7      139.07      122.35      8.32 o 
  -2   4   7       52.08       53.75      5.28 o 
  -1   4   7       11.33       14.57      3.39 o 
   0   4   7       18.09       17.23      3.66 o 
   1   4   7      117.51      103.88      7.20 o 
   2   4   7       13.35       16.10      3.34 o 
   3   4   7       18.95       20.36      3.42 o 
   4   4   7       29.38       30.40      5.34 o 
   5   4   7      500.64      465.62     16.73 o 
   6   4   7        6.74        3.72      6.20 o 
   7   4   7        2.94        8.69      8.50 o 
   8   4   7        7.68        7.17     11.17 o 
   9   4   7       19.20       25.90      7.71 o 
  -7   5   7       66.29       60.12     12.03 o 
  -6   5   7        0.21        2.08      6.04 o 
  -5   5   7       22.64       21.65      5.81 o 
  -4   5   7       17.97       15.19      5.63 o 
  -3   5   7        7.11        6.75      7.90 o 
  -2   5   7        7.17        1.54      3.26 o 
  -1   5   7        2.42        4.29      3.23 o 
   0   5   7      478.34      454.78     18.78 o 
   1   5   7      101.08       84.31      6.69 o 
   2   5   7       26.14       41.49     12.11 o 
   3   5   7     1217.01     1101.81     33.87 o 
   4   5   7       37.00       39.27      4.46 o 
   5   5   7      125.03      125.65      9.17 o 
   6   5   7      101.78      102.13      7.17 o 
   7   5   7      526.11      531.23     25.79 o 
   8   5   7       58.49       73.20      9.52 o 
   9   5   7       35.60       31.36      7.98 o 
  -7   6   7        4.17       -1.59      7.80 o 
  -6   6   7        0.07        1.73      6.44 o 
  -5   6   7      348.80      332.15     16.43 o 
  -4   6   7       38.13       36.63      6.13 o 
  -3   6   7       47.28       44.44      6.00 o 
  -2   6   7      172.12      159.99     10.92 o 
  -1   6   7      810.78      639.40     25.39 o 
   0   6   7      207.03      180.48     10.55 o 
   1   6   7        2.82        3.16      3.08 o 
   2   6   7      321.09      291.95     13.81 o 
   3   6   7        8.96        5.61      3.21 o 
   4   6   7      287.73      265.18     11.43 o 
   5   6   7      499.98      517.96     18.52 o 
   6   6   7        0.08       -6.30      6.79 o 
   7   6   7       26.19       25.30      5.12 o 
   8   6   7       19.39       17.71      6.63 o 
   9   6   7       46.35       41.63      8.67 o 
  -6   7   7       94.45      119.17     12.78 o 
  -5   7   7       24.56       38.23      6.78 o 
  -4   7   7       28.46       38.26      6.33 o 
  -3   7   7       38.46       30.04      5.59 o 
  -2   7   7       38.35       41.80      6.33 o 
  -1   7   7      619.14      576.48     38.68 o 
   0   7   7      229.96      225.35     12.35 o 
   1   7   7       66.82       64.64      6.54 o 
   2   7   7      370.77      327.86     15.30 o 
   3   7   7       22.73       20.14      4.11 o 
   4   7   7      670.66      627.27     21.44 o 
   5   7   7       20.30       22.52      4.59 o 
   6   7   7       26.95       27.23      4.81 o 
   7   7   7       14.94       15.39      7.43 o 
   8   7   7       79.58       89.47      9.89 o 
   9   7   7        2.21        5.22      8.75 o 
  -6   8   7        3.51       14.85      7.36 o 
  -5   8   7        1.82        2.83      5.14 o 
  -4   8   7       20.28       18.51      5.35 o 
  -3   8   7        2.22       -1.06      4.01 o 
  -2   8   7      431.41      377.61     17.98 o 
  -1   8   7       41.96       39.23      5.99 o 
   0   8   7       47.87       52.31      6.49 o 
   1   8   7      219.14      208.96     12.00 o 
   2   8   7      222.64      216.80     12.38 o 
   3   8   7      369.45      362.02     14.37 o 
   4   8   7      122.95      129.05      9.10 o 
   5   8   7       23.30       35.23      5.43 o 
   6   8   7      615.90      653.39     22.64 o 
   7   8   7       15.78       23.36      5.26 o 
   8   8   7       18.77       33.60      6.11 o 
  -5   9   7        3.76        9.26      6.71 o 
  -4   9   7        0.03       -4.99      4.31 o 
  -3   9   7        0.47        3.35      4.72 o 
  -2   9   7       25.81       14.81      4.94 o 
  -1   9   7       41.02       40.11      6.15 o 
   0   9   7       27.30       32.52      5.66 o 
   1   9   7      104.37      106.06      8.88 o 
   2   9   7       37.58       39.12      5.90 o 
   3   9   7       15.73       15.20      4.22 o 
   4   9   7        0.54       -0.85      5.01 o 
   5   9   7      197.21      205.40     13.02 o 
   6   9   7       34.66       39.45      8.28 o 
   7   9   7       22.16       42.00     25.79 o 
   8   9   7       42.00       73.45     22.91 o 
  -5  10   7        0.03        4.60      5.90 o 
  -4  10   7        5.93       -0.70      5.59 o 
  -3  10   7       19.88       16.78      5.76 o 
  -2  10   7       49.23       42.55      6.50 o 
  -1  10   7       29.97       26.25      5.73 o 
   0  10   7       48.74       35.58      8.80 o 
   1  10   7       70.28       78.55     11.22 o 
   2  10   7       17.32       19.67      7.92 o 
   3  10   7       22.30       29.39      6.54 o 
   4  10   7        0.48       -2.89      4.99 o 
   5  10   7       56.74       74.58     10.70 o 
   6  10   7       79.82      120.19     10.68 o 
   7  10   7      111.69      141.86     29.14 o 
  -4  11   7       43.96       48.83      9.55 o 
  -3  11   7       74.09       72.54     20.91 o 
  -2  11   7        0.29        1.39      6.52 o 
  -1  11   7        0.87       -2.39      6.68 o 
   0  11   7       26.30       21.43      8.56 o 
   1  11   7        1.77       -4.31     13.09 o 
   2  11   7      374.71      349.60     23.77 o 
   3  11   7       10.88        4.29      5.80 o 
   4  11   7        5.55        1.42      8.35 o 
   5  11   7        2.02        9.48      8.17 o 
   6  11   7        7.10        3.43     11.81 o 
   7  11   7       77.63      147.51     24.60 o 
  -3  12   7        0.35       -4.37      8.11 o 
  -2  12   7       25.57       25.19     19.97 o 
  -1  12   7        4.94       -1.31      7.74 o 
   0  12   7        9.62        4.76      7.76 o 
   1  12   7       53.55       57.56     11.48 o 
   2  12   7       12.82       19.73      8.87 o 
   3  12   7       11.96       10.65      9.49 o 
   4  12   7        0.58       -5.85      8.63 o 
   5  12   7        7.19        6.04      9.50 o 
   6  12   7        0.19        2.14     12.41 o 
  -1  13   7       41.24       46.74     11.86 o 
   0  13   7        4.82       -5.39      9.49 o 
   1  13   7       59.65       69.09     12.50 o 
   2  13   7        0.66        2.17      7.78 o 
   3  13   7        0.76       -8.82      9.83 o 
   4  13   7       98.60      127.25     49.24 o 
  -3  -9   8       53.95       38.65     14.79 o 
  -2  -9   8        2.71        0.17     10.27 o 
  -1  -9   8       69.69       84.77     18.58 o 
   0  -9   8      127.25      128.20     22.53 o 
   1  -9   8        0.00        2.05      9.53 o 
   2  -9   8        4.64       -6.89      9.42 o 
  -4  -8   8       24.34       26.61      7.64 o 
  -3  -8   8       93.88       79.38     17.72 o 
  -2  -8   8       21.09       24.54     12.52 o 
  -1  -8   8       34.13       55.04     15.60 o 
   0  -8   8        1.44       -1.67      9.69 o 
   1  -8   8      203.48      166.45     25.16 o 
   2  -8   8      128.97      108.64     20.22 o 
   3  -8   8       32.00       40.31     14.17 o 
   4  -8   8       46.32       32.14     13.04 o 
  -5  -7   8        2.81       24.16      9.70 o 
  -4  -7   8      143.81      154.45     15.82 o 
  -3  -7   8        2.95       12.92      5.83 o 
  -2  -7   8       55.94       33.34     14.12 o 
  -1  -7   8       22.26       18.27     12.39 o 
   0  -7   8        9.06       19.65     11.72 o 
   1  -7   8       38.40       24.60     12.64 o 
   2  -7   8      183.28      157.81     24.10 o 
   3  -7   8        8.97        2.40      9.56 o 
   4  -7   8       10.21        7.02      9.44 o 
   5  -7   8        6.50        2.31      8.59 o 
  -6  -6   8       70.42      102.09     18.37 o 
  -5  -6   8        0.35        2.11      7.93 o 
  -4  -6   8        5.87       16.96      9.07 o 
  -3  -6   8       11.07       13.16      6.57 o 
  -2  -6   8       11.55       14.39     11.41 o 
  -1  -6   8      299.05      330.55     34.83 o 
   0  -6   8        0.01        4.77     10.65 o 
   1  -6   8       54.15       49.49     15.70 o 
   2  -6   8       65.79       86.11     17.87 o 
   3  -6   8      150.47      154.00     13.22 o 
   4  -6   8       20.41       16.50      6.42 o 
   5  -6   8        0.42        0.60      7.61 o 
   6  -6   8        7.76        1.92      7.32 o 
  -7  -5   8       20.00       41.02     13.67 o 
  -6  -5   8        6.85       13.15     10.33 o 
  -5  -5   8        0.02       25.37     11.08 o 
  -4  -5   8      230.02      277.36     20.32 o 
  -3  -5   8       35.29       37.90      8.24 o 
  -2  -5   8      449.00      505.74     21.72 o 
  -1  -5   8      220.92      251.89     16.97 o 
   0  -5   8        3.10        7.35      5.18 o 
   1  -5   8       35.91       32.90      6.77 o 
   2  -5   8        0.96        4.03      5.13 o 
   3  -5   8       87.15      102.86     12.96 o 
   4  -5   8      221.21      212.27     16.18 o 
   5  -5   8       14.92       14.73      5.16 o 
   6  -5   8        1.19        0.78      4.62 o 
   7  -5   8       42.70       54.63      9.13 o 
  -7  -4   8       15.10       14.88     11.77 o 
  -6  -4   8       52.24       58.42      9.66 o 
  -5  -4   8       30.28       27.68      8.44 o 
  -4  -4   8        5.12        7.19      7.23 o 
  -3  -4   8       14.09       21.69      5.45 o 
  -2  -4   8       13.77       11.20      4.43 o 
  -1  -4   8      202.72      222.28     16.40 o 
   0  -4   8      191.57      201.36     16.20 o 
   1  -4   8      357.02      334.09     20.14 o 
   2  -4   8        1.90       -1.20      3.62 o 
   3  -4   8      818.62      823.29     31.12 o 
   4  -4   8        5.87        2.95      4.30 o 
   5  -4   8       36.46       46.87     10.54 o 
   6  -4   8      128.83      104.22      9.21 o 
   7  -4   8       48.74       49.12     12.86 o 
  -7  -3   8       36.75       40.72      9.36 o 
  -6  -3   8        0.57        2.97      5.68 o 
  -5  -3   8        0.79       12.86      6.33 o 
  -4  -3   8        0.21        2.03      4.72 o 
  -3  -3   8       32.44       31.59      5.92 o 
  -2  -3   8        0.09       -3.97      3.83 o 
  -1  -3   8      500.21      540.99     22.38 o 
   0  -3   8       65.43       66.17      6.41 o 
   1  -3   8        0.56        4.55      4.08 o 
   2  -3   8       27.55       32.81      5.25 o 
   3  -3   8      153.98      144.59      9.70 o 
   4  -3   8      214.09      219.54     12.35 o 
   5  -3   8      305.53      265.36     14.18 o 
   6  -3   8       18.52        6.01      6.85 o 
   7  -3   8       73.39      110.82     11.73 o 
   8  -3   8       25.79       18.42      7.82 o 
  -7  -2   8       62.38       56.61     10.73 o 
  -6  -2   8       27.70       29.75      9.08 o 
  -5  -2   8      278.44      262.77     52.85 o 
  -4  -2   8       21.80       31.31      6.34 o 
  -3  -2   8        4.87        2.51      5.51 o 
  -2  -2   8      219.53      229.96     13.27 o 
  -1  -2   8       50.67       57.44      6.39 o 
   0  -2   8       32.99       30.11      5.69 o 
   1  -2   8        0.09       -2.56      3.63 o 
   2  -2   8      549.51      518.68     21.13 o 
   3  -2   8       37.59       37.50      5.69 o 
   4  -2   8        0.14       -0.61      5.32 o 
   5  -2   8        4.37        4.24      4.44 o 
   6  -2   8        3.33        7.56      4.72 o 
   7  -2   8       71.06       85.77     10.46 o 
   8  -2   8       41.12       44.36      9.33 o 
  -8  -1   8       35.77       36.43     10.35 o 
  -7  -1   8       25.84       24.41      9.18 o 
  -6  -1   8       38.23       40.56     15.23 o 
  -5  -1   8        0.39       -3.72      5.50 o 
  -4  -1   8        5.37        0.86      4.85 o 
  -3  -1   8        9.88       10.06      4.95 o 
  -2  -1   8       99.88      107.37      9.03 o 
  -1  -1   8      871.21      866.83     32.66 o 
   0  -1   8      271.13      257.90     12.79 o 
   1  -1   8       69.41       67.63      8.00 o 
   2  -1   8      919.46      794.07     29.91 o 
   3  -1   8      187.20      154.44     10.11 o 
   4  -1   8       88.15       91.47      7.97 o 
   5  -1   8        0.69        1.46      4.27 o 
   6  -1   8      107.17       99.26      8.83 o 
   7  -1   8       15.78       16.33     10.98 o 
   8  -1   8        0.33       -3.48      6.24 o 
  -8   0   8      209.91      191.99     19.41 o 
  -7   0   8      308.17      269.66     21.02 o 
  -6   0   8      152.52      149.12     15.53 o 
  -5   0   8        1.28        2.24      6.60 o 
  -4   0   8       26.64       32.91      6.68 o 
  -3   0   8       17.73        9.76      5.21 o 
  -2   0   8      370.29      378.86     17.61 o 
  -1   0   8        3.67        1.99      4.11 o 
   0   0   8      476.30      462.38     20.80 o 
   1   0   8      778.09      697.52     26.73 o 
   2   0   8      113.91      105.60      8.05 o 
   3   0   8      147.52      136.36      9.27 o 
   4   0   8       68.94       68.25      7.05 o 
   5   0   8       53.36       56.57      6.77 o 
   6   0   8       62.56       55.06     12.36 o 
   7   0   8       20.63       11.29     10.64 o 
   8   0   8        0.54       -7.92      5.47 o 
   9   0   8       92.64      110.18     12.88 o 
  -8   1   8       27.08       19.81      9.55 o 
  -7   1   8      230.63      226.35     34.51 o 
  -6   1   8       25.77       19.74      8.51 o 
  -5   1   8       60.75       49.13      9.41 o 
  -4   1   8       96.27       83.99      8.91 o 
  -3   1   8       35.85       35.82      6.30 o 
  -2   1   8       18.04        9.03      4.50 o 
  -1   1   8        0.26       -1.55      3.65 o 
   0   1   8      166.84      162.30      9.77 o 
   1   1   8      307.21      325.00     33.86 o 
   2   1   8       93.05       81.61      7.96 o 
   3   1   8       55.43       36.14      7.57 o 
   4   1   8      402.85      349.78     21.28 o 
   5   1   8      183.06      171.94     11.21 o 
   6   1   8      161.90      160.14     10.93 o 
   7   1   8       12.84       14.00     13.82 o 
   8   1   8       85.73      107.11     15.39 o 
   9   1   8      107.32      102.34     16.73 o 
  -7   2   8       12.65       13.97      8.78 o 
  -6   2   8        0.26       -8.56      9.56 o 
  -5   2   8      229.42      237.07     17.89 o 
  -4   2   8      269.13      262.23     23.07 o 
  -3   2   8       86.84       74.25      7.71 o 
  -2   2   8       57.69       40.68      7.75 o 
  -1   2   8       29.52       27.70      4.88 o 
   0   2   8      110.98      104.16      6.17 o 
   1   2   8       34.46       35.09      3.41 o 
   2   2   8        1.19        2.08      3.73 o 
   3   2   8       48.79       38.11      5.80 o 
   4   2   8       22.84       16.12      6.14 o 
   5   2   8       60.13       56.91      6.85 o 
   6   2   8       13.98       15.35      5.74 o 
   7   2   8       68.96       83.27     16.62 o 
   8   2   8        7.02       15.59      9.61 o 
   9   2   8        1.78       -1.12      7.54 o 
  -7   3   8       25.19       11.88      7.44 o 
  -6   3   8       16.84       12.84      8.54 o 
  -5   3   8       13.53        5.81      7.52 o 
  -4   3   8      109.27      112.42     10.04 o 
  -3   3   8       97.53      104.42      7.79 o 
  -2   3   8      268.14      225.70     10.85 o 
  -1   3   8       58.97       68.60      5.55 o 
   0   3   8      339.37      290.61     12.10 o 
   1   3   8       86.72       77.55      5.26 o 
   2   3   8       28.63       28.36      4.95 o 
   3   3   8        8.03       -1.36      3.15 o 
   4   3   8      312.08      273.57     14.17 o 
   5   3   8       58.84       62.18      7.07 o 
   6   3   8        0.66        2.47      4.35 o 
   7   3   8      237.36      262.66     16.69 o 
   8   3   8       37.42       36.05     10.50 o 
   9   3   8       10.01       18.08      7.07 o 
  -7   4   8       12.77       13.16      8.84 o 
  -6   4   8       78.74       71.24     14.57 o 
  -5   4   8        5.13        5.50      5.99 o 
  -4   4   8        2.31       -5.89      4.17 o 
  -3   4   8      472.75      424.27     16.85 o 
  -2   4   8      714.93      652.11     28.18 o 
  -1   4   8       47.21       34.96      4.49 o 
   0   4   8       62.20       48.19      5.48 o 
   1   4   8       15.47       15.31      3.58 o 
   2   4   8      331.33      277.83     11.36 o 
   3   4   8      183.04      166.47      8.25 o 
   4   4   8        0.99        7.27      4.62 o 
   5   4   8       78.72       68.06      7.29 o 
   6   4   8       19.83       19.68      5.44 o 
   7   4   8      137.87      144.99     19.78 o 
   8   4   8       27.28       23.74      7.33 o 
   9   4   8        0.00        1.41      6.39 o 
  -7   5   8       52.12       55.31     12.14 o 
  -6   5   8       13.44        8.21     17.59 o 
  -5   5   8       41.86       21.82      7.06 o 
  -4   5   8        0.28       -5.86      4.27 o 
  -3   5   8        6.67        2.63      3.90 o 
  -2   5   8      433.84      361.18     14.75 o 
  -1   5   8        3.64        2.64      3.16 o 
   0   5   8        0.57       -1.86      2.71 o 
   1   5   8       23.16       29.55      4.80 o 
   2   5   8      753.72      638.80     24.87 o 
   3   5   8      154.60      127.56      7.32 o 
   4   5   8      166.12      158.20      8.36 o 
   5   5   8        2.78        3.37      7.34 o 
   6   5   8       96.61      115.31      9.46 o 
   7   5   8        5.98       -5.86      5.21 o 
   8   5   8       17.72       16.01      6.83 o 
   9   5   8       71.61       75.87     10.31 o 
  -6   6   8       16.51       22.34      7.97 o 
  -5   6   8       23.25       21.09      6.89 o 
  -4   6   8       16.47       13.09      6.24 o 
  -3   6   8      185.26      152.53      9.82 o 
  -2   6   8      428.26      380.10     15.46 o 
  -1   6   8      670.60      574.33     23.54 o 
   0   6   8      379.67      363.20     18.27 o 
   1   6   8      540.98      479.02     20.02 o 
   2   6   8      236.66      185.68     10.73 o 
   3   6   8       28.64       29.39      4.45 o 
   4   6   8      668.19      627.58     21.48 o 
   5   6   8      489.90      478.70     20.60 o 
   6   6   8      225.91      239.84     21.44 o 
   7   6   8       45.14       48.13      7.84 o 
   8   6   8       29.61       44.42      8.46 o 
   9   6   8        9.33       15.99      7.52 o 
  -6   7   8       17.65       19.17      8.39 o 
  -5   7   8        0.54        3.35      6.53 o 
  -4   7   8        9.41       15.28      5.86 o 
  -3   7   8       89.15       80.42      7.59 o 
  -2   7   8       12.75       18.94      5.92 o 
  -1   7   8       24.98       12.45      4.62 o 
   0   7   8      299.15      242.41     13.14 o 
   1   7   8        0.49       -6.89      3.45 o 
   2   7   8      154.66      154.82     10.11 o 
   3   7   8      431.94      382.68     15.06 o 
   4   7   8      997.18      924.99     29.68 o 
   5   7   8       53.31       59.82      5.96 o 
   6   7   8        8.83       11.47      8.74 o 
   7   7   8        8.08        1.70      5.67 o 
   8   7   8        0.39        6.71      6.19 o 
  -6   8   8        0.55        7.01      7.49 o 
  -5   8   8       12.36       10.07      6.78 o 
  -4   8   8        0.05       -1.32      6.66 o 
  -3   8   8       50.47       51.46      6.60 o 
  -2   8   8      100.62       88.78      8.75 o 
  -1   8   8      561.21      422.89     19.20 o 
   0   8   8       13.27        8.54      4.48 o 
   1   8   8      259.14      256.47     13.77 o 
   2   8   8        0.01        5.37      4.05 o 
   3   8   8       21.64       23.17      4.65 o 
   4   8   8       15.80       21.11      4.41 o 
   5   8   8       60.60       70.83      6.36 o 
   6   8   8      339.10      365.13     15.13 o 
   7   8   8        0.62        6.35      5.61 o 
   8   8   8       61.74       68.34      9.46 o 
  -5   9   8       20.78       12.36      6.98 o 
  -4   9   8      224.94      214.78     18.99 o 
  -3   9   8       88.07       76.45      7.65 o 
  -2   9   8       10.05        3.71      4.51 o 
  -1   9   8       10.71       10.54      4.63 o 
   0   9   8      131.39      135.44     10.17 o 
   1   9   8     1367.97     1209.57     44.38 o 
   2   9   8      132.95      149.23     10.42 o 
   3   9   8        0.27        0.65      3.97 o 
   4   9   8        4.86        4.82      3.86 o 
   5   9   8       16.99       30.37      5.08 o 
   6   9   8      233.77      295.00     16.43 o 
   7   9   8        2.18        5.39      6.35 o 
   8   9   8        4.83        2.27     10.68 o 
  -4  10   8        0.02       -0.90      4.48 o 
  -3  10   8       18.25       29.71      5.70 o 
  -2  10   8      142.92      142.51     15.01 o 
  -1  10   8        1.15        4.42      5.27 o 
   0  10   8       21.10       17.70      5.16 o 
   1  10   8       18.38       27.19      8.65 o 
   2  10   8       29.62       31.62      8.55 o 
   3  10   8        4.88       11.10      5.66 o 
   4  10   8       50.46       54.05      8.09 o 
   5  10   8       31.17       53.77      8.77 o 
   6  10   8        4.38       20.24     11.12 o 
   7  10   8       38.25       54.59     20.30 o 
  -3  11   8        0.03       -7.07      7.84 o 
  -2  11   8       32.40       39.59     11.22 o 
  -1  11   8        7.14        2.99     12.25 o 
   0  11   8        7.90       21.61      8.17 o 
   1  11   8       16.62        6.12     12.88 o 
   2  11   8       14.26       17.95      8.10 o 
   3  11   8      332.31      366.21     19.00 o 
   4  11   8       69.11      100.56     18.17 o 
   5  11   8       36.22       59.36     14.41 o 
   6  11   8        4.14        3.29     10.88 o 
  -2  12   8       27.62       29.97     10.63 o 
  -1  12   8       34.87       33.74     10.24 o 
   0  12   8        2.70       -2.16      9.05 o 
   1  12   8        0.03        1.37      8.49 o 
   2  12   8       60.87       62.90      8.89 o 
   3  12   8      124.75      183.94     50.96 o 
   4  12   8       34.57       44.62     20.65 o 
   5  12   8        0.48       10.51      9.23 o 
   0  13   8       58.27       85.68     18.56 o 
   1  13   8        9.70       16.86     14.94 o 
   2  13   8       19.16       14.58     19.35 o 
   3  13   8       10.88        4.26     21.80 o 
  -3  -8   9        1.37       27.44     13.68 o 
  -2  -8   9        1.07        1.36     10.68 o 
  -1  -8   9       29.36       33.83     14.39 o 
   0  -8   9        1.28        5.43     10.78 o 
   1  -8   9       13.89       11.58     11.53 o 
   2  -8   9       24.88       17.76     12.36 o 
   3  -8   9        3.67        1.41     10.43 o 
  -4  -7   9       40.64       56.84     16.12 o 
  -3  -7   9      113.15      176.35     27.03 o 
  -2  -7   9      142.58      173.82     26.90 o 
  -1  -7   9        0.12        4.63     11.52 o 
   0  -7   9       10.67       18.55     12.69 o 
   1  -7   9        3.25      -11.37      9.71 o 
   2  -7   9       14.49       21.06     13.32 o 
   3  -7   9      144.87      138.95     23.90 o 
   4  -7   9       17.68       17.12     11.69 o 
  -5  -6   9       13.68       41.45     11.05 o 
  -4  -6   9       18.10       28.28      8.01 o 
  -3  -6   9       10.31       22.50     13.60 o 
  -2  -6   9       68.23       87.66     19.87 o 
  -1  -6   9      192.24      188.11     27.73 o 
   0  -6   9        1.72       15.54     12.08 o 
   1  -6   9        4.45       -2.63     10.22 o 
   2  -6   9       19.49       22.60     12.25 o 
   3  -6   9        1.04       14.02     11.95 o 
   4  -6   9        0.13        0.10      5.68 o 
   5  -6   9        0.78        4.59      5.94 o 
  -6  -5   9        3.52       18.26     10.68 o 
  -5  -5   9        6.63       22.07     10.63 o 
  -4  -5   9        3.29       11.81      7.06 o 
  -3  -5   9       10.98        9.97     11.63 o 
  -2  -5   9        2.91       18.28     12.25 o 
  -1  -5   9        2.07        7.20      5.23 o 
   0  -5   9        0.06       -0.87      5.14 o 
   1  -5   9        3.99        8.11     10.39 o 
   2  -5   9       13.07       10.91      5.80 o 
   3  -5   9       12.81       13.65      6.18 o 
   4  -5   9        2.36       -3.37      5.38 o 
   5  -5   9       48.63       31.52      7.84 o 
   6  -5   9       81.23       74.16     10.78 o 
  -6  -4   9      332.64      273.52     29.00 o 
  -5  -4   9       69.60       75.02     10.22 o 
  -4  -4   9        0.33        9.14      5.89 o 
  -3  -4   9       44.28       46.07      6.65 o 
  -2  -4   9        0.00       -7.80      4.72 o 
  -1  -4   9       28.90       38.75      7.63 o 
   0  -4   9       99.26      109.21     11.41 o 
   1  -4   9       34.84       24.78     13.14 o 
   2  -4   9       47.07       62.66      8.92 o 
   3  -4   9        4.97        4.90      4.34 o 
   4  -4   9       59.09       55.33      6.80 o 
   5  -4   9       17.73       21.25      5.66 o 
   6  -4   9        0.00       -1.21      4.63 o 
   7  -4   9       38.27       54.78     14.48 o 
  -7  -3   9        0.04       -3.01      5.84 o 
  -6  -3   9        3.53       -0.97      6.28 o 
  -5  -3   9        5.22        1.16      5.64 o 
  -4  -3   9       47.71       51.86      7.39 o 
  -3  -3   9       12.17       11.38      5.22 o 
  -2  -3   9       27.76       28.71      5.82 o 
  -1  -3   9      119.72      122.77     12.18 o 
   0  -3   9        6.97        0.51      4.22 o 
   1  -3   9      926.64      879.65     33.08 o 
   2  -3   9       84.28       78.59     10.31 o 
   3  -3   9       53.81       59.77      6.77 o 
   4  -3   9       19.29       26.27      5.54 o 
   5  -3   9       41.61       37.89      6.31 o 
   6  -3   9      196.35      237.43     14.17 o 
   7  -3   9        3.59       -0.13     10.78 o 
  -7  -2   9        0.05        0.87     15.59 o 
  -6  -2   9       17.21       13.89      7.20 o 
  -5  -2   9       73.78       67.27     10.29 o 
  -4  -2   9      163.86      183.00     13.00 o 
  -3  -2   9      280.73      305.02     26.94 o 
  -2  -2   9       45.11       54.83      7.02 o 
  -1  -2   9       69.68       70.22      9.52 o 
   0  -2   9      187.10      195.76     12.02 o 
   1  -2   9     1040.09     1014.98     37.34 o 
   2  -2   9       82.12       78.19      7.59 o 
   3  -2   9       86.35      100.37      8.58 o 
   4  -2   9       70.04       59.62      7.11 o 
   5  -2   9      121.65      128.41     10.03 o 
   6  -2   9        6.17       -2.91      4.45 o 
   7  -2   9       67.44       90.24     16.06 o 
  -7  -1   9        0.37       -1.95      7.01 o 
  -6  -1   9        0.78        3.86      6.29 o 
  -5  -1   9        0.25        2.56      5.81 o 
  -4  -1   9      252.87      240.36     20.41 o 
  -3  -1   9      105.29       97.31      9.19 o 
  -2  -1   9       19.43       21.66      5.67 o 
  -1  -1   9      367.84      371.28     17.50 o 
   0  -1   9       78.94       74.15      9.50 o 
   1  -1   9      129.80      122.65      9.19 o 
   2  -1   9        5.61       11.67      5.00 o 
   3  -1   9      107.03       98.97     13.12 o 
   4  -1   9       42.47       40.90      6.16 o 
   5  -1   9       32.41       43.20      6.46 o 
   6  -1   9       67.29       77.04     11.69 o 
   7  -1   9       52.39       56.37     10.69 o 
   8  -1   9      133.52      155.36     14.30 o 
  -7   0   9       10.04       11.05      7.84 o 
  -6   0   9       12.50        4.00      7.26 o 
  -5   0   9        7.54        7.58      6.76 o 
  -4   0   9      196.71      193.73     13.48 o 
  -3   0   9       27.92       41.43      9.91 o 
  -2   0   9       16.49        9.48      5.29 o 
  -1   0   9        8.89       -0.25      5.50 o 
   0   0   9       25.76       24.83      7.01 o 
   1   0   9      483.54      449.43     21.97 o 
   2   0   9        0.09       -2.62      4.13 o 
   3   0   9      129.97      110.84      8.96 o 
   4   0   9      142.02      120.44      9.44 o 
   5   0   9        0.84        4.58      4.62 o 
   6   0   9       72.86       81.80      8.24 o 
   7   0   9       73.67       68.94     13.52 o 
   8   0   9       19.46       16.95     10.30 o 
  -7   1   9       39.78       31.16     17.75 o 
  -6   1   9       18.62       20.82      8.28 o 
  -5   1   9      228.47      233.47     20.82 o 
  -4   1   9       11.27       26.94      6.53 o 
  -3   1   9      364.94      345.45     17.17 o 
  -2   1   9      115.77      109.59      9.24 o 
  -1   1   9       33.56       39.21      6.04 o 
   0   1   9       73.24       74.93     12.52 o 
   1   1   9      125.28      110.18     11.22 o 
   2   1   9      116.72      107.51      8.84 o 
   3   1   9      814.23      634.03     47.59 o 
   4   1   9        0.31       -2.70      3.71 o 
   5   1   9      157.15      158.23     11.01 o 
   6   1   9       29.15       28.80      6.14 o 
   7   1   9        4.39       -1.31      5.55 o 
   8   1   9        9.81        9.18      6.45 o 
  -7   2   9       39.85       38.56     10.79 o 
  -6   2   9       87.57       88.12     14.09 o 
  -5   2   9        9.92       29.49      8.38 o 
  -4   2   9      148.55      141.77     11.22 o 
  -3   2   9       16.79       18.60      5.59 o 
  -2   2   9       72.40       63.77      7.16 o 
  -1   2   9      124.28      125.88     12.36 o 
   0   2   9      588.45      518.52     52.20 o 
   1   2   9        2.09       -3.20      4.72 o 
   2   2   9        3.60       -3.04      4.19 o 
   3   2   9       38.22       42.72      6.41 o 
   4   2   9      607.51      599.96     24.55 o 
   5   2   9       44.59       55.14      7.07 o 
   6   2   9      109.09       97.83      8.94 o 
   7   2   9        1.74       -2.36      5.72 o 
   8   2   9       20.92        5.44      8.45 o 
  -7   3   9       16.15        2.36      6.58 o 
  -6   3   9       17.84       33.61     15.86 o 
  -5   3   9       81.98       45.84     10.96 o 
  -4   3   9       19.86       18.90      5.67 o 
  -3   3   9       19.57        9.28      5.61 o 
  -2   3   9      187.67      181.91     10.03 o 
  -1   3   9      292.29      271.28     12.01 o 
   0   3   9      526.58      448.12     16.17 o 
   1   3   9      141.19      127.21      6.97 o 
   2   3   9       79.27       77.60      7.70 o 
   3   3   9        3.52        2.33      4.39 o 
   4   3   9       40.52       32.25      9.08 o 
   5   3   9      258.56      229.60     16.51 o 
   6   3   9       35.67       32.42      6.35 o 
   7   3   9       11.43       -0.42      5.53 o 
   8   3   9       10.54       17.84     10.09 o 
  -7   4   9        3.68        0.15      8.77 o 
  -6   4   9       53.27       66.30     12.21 o 
  -5   4   9        2.17       -5.68     11.41 o 
  -4   4   9      360.96      326.97     14.94 o 
  -3   4   9      446.20      417.66     16.85 o 
  -2   4   9      402.42      342.43     14.29 o 
  -1   4   9       18.09       11.12      3.81 o 
   0   4   9      229.71      191.39      9.39 o 
   1   4   9       53.16       51.57      5.70 o 
   2   4   9      446.68      366.89     14.08 o 
   3   4   9      448.67      432.39     19.19 o 
   4   4   9       63.50       77.79      7.85 o 
   5   4   9      193.48      206.44     20.37 o 
   6   4   9      251.34      270.93     14.74 o 
   7   4   9        6.05       -2.80      7.73 o 
   8   4   9       12.31       10.09      5.84 o 
  -6   5   9       69.32       76.92     12.06 o 
  -5   5   9       80.87       82.71      9.68 o 
  -4   5   9        4.09       -5.93      4.89 o 
  -3   5   9       10.71        0.81      4.34 o 
  -2   5   9      723.01      596.24     21.35 o 
  -1   5   9        4.84        4.38      3.73 o 
   0   5   9        3.49       -2.55      3.35 o 
   1   5   9       30.03       17.34      4.32 o 
   2   5   9      761.60      641.34     25.47 o 
   3   5   9      428.48      383.23     24.21 o 
   4   5   9       14.00       10.73     10.15 o 
   5   5   9       22.34       32.16      6.16 o 
   6   5   9      144.13      170.50     11.75 o 
   7   5   9        4.96       10.00      6.47 o 
   8   5   9        0.36       -7.64      7.45 o 
  -6   6   9       29.96       23.17      9.68 o 
  -5   6   9        4.32        3.62      7.17 o 
  -4   6   9        2.55       -2.33      4.44 o 
  -3   6   9       18.11       24.59      5.31 o 
  -2   6   9      143.61      112.44      8.32 o 
  -1   6   9       98.07       86.82      6.94 o 
   0   6   9      172.80      171.35     10.93 o 
   1   6   9       99.64       95.69     10.08 o 
   2   6   9       65.75       63.36      6.68 o 
   3   6   9       13.20       18.00      4.15 o 
   4   6   9      143.74      134.66     15.13 o 
   5   6   9      170.32      166.06     11.38 o 
   6   6   9        9.85        8.12      5.47 o 
   7   6   9       81.11       83.15      9.98 o 
   8   6   9       36.69       36.27      8.15 o 
  -6   7   9       10.56       16.08      8.59 o 
  -5   7   9       60.63       68.26      9.64 o 
  -4   7   9        9.59       12.93      5.53 o 
  -3   7   9       71.01       73.21      7.40 o 
  -2   7   9      118.30      117.28     10.04 o 
  -1   7   9      205.85      156.91     11.29 o 
   0   7   9      815.14      628.18     25.60 o 
   1   7   9       49.10       45.05      6.33 o 
   2   7   9       77.91       72.27      7.20 o 
   3   7   9      132.97      127.03      8.22 o 
   4   7   9        7.84        9.79      5.59 o 
   5   7   9      129.68      142.56     11.23 o 
   6   7   9        0.93       -5.80      8.11 o 
   7   7   9       21.96       20.58      7.40 o 
   8   7   9       48.86       61.75     11.58 o 
  -5   8   9        0.91       -0.29      6.31 o 
  -4   8   9        0.05        4.12      4.93 o 
  -3   8   9       24.52       26.19      5.56 o 
  -2   8   9        0.30        2.12      3.85 o 
  -1   8   9        8.17       -1.01      4.23 o 
   0   8   9      467.72      452.62     19.99 o 
   1   8   9       59.24       52.02      8.06 o 
   2   8   9        0.99        6.02      4.21 o 
   3   8   9        1.69        1.38      4.47 o 
   4   8   9        8.38       14.94      4.23 o 
   5   8   9        0.09        6.27      3.83 o 
   6   8   9       30.36       16.20     10.85 o 
   7   8   9        9.74        1.85      5.69 o 
   8   8   9       19.83       30.38     13.10 o 
  -4   9   9        3.93       12.61      5.69 o 
  -3   9   9       43.33       33.70      5.95 o 
  -2   9   9        0.00       10.30      5.59 o 
  -1   9   9      126.21      118.08      9.93 o 
   0   9   9        9.37        8.24      4.61 o 
   1   9   9       21.25       11.36      4.82 o 
   2   9   9       17.94       21.33      9.35 o 
   3   9   9        8.65        9.11      3.87 o 
   4   9   9        0.17        3.36      4.42 o 
   5   9   9       19.92       25.07      4.91 o 
   6   9   9       15.19       19.22      7.13 o 
   7   9   9        5.93       10.70     11.12 o 
  -4  10   9        7.12       11.03      5.58 o 
  -3  10   9        0.92        6.15      7.91 o 
  -2  10   9      180.27      201.14     18.74 o 
  -1  10   9      215.41      206.12     12.98 o 
   0  10   9       21.60       20.02      6.98 o 
   1  10   9       55.98       46.37      6.85 o 
   2  10   9      214.55      243.61     13.99 o 
   3  10   9      113.58      122.13     10.81 o 
   4  10   9        8.25       22.68      6.65 o 
   5  10   9        0.46        6.30      5.58 o 
   6  10   9      129.20      183.30     13.79 o 
   7  10   9        0.82       -4.76      9.21 o 
  -3  11   9       60.27       55.43      9.28 o 
  -2  11   9      113.13      111.61     14.60 o 
  -1  11   9        0.66       -7.36     12.22 o 
   0  11   9        4.81       -0.61      6.95 o 
   1  11   9        0.83       -4.02      6.39 o 
   2  11   9        8.29        2.43      6.69 o 
   3  11   9       75.18       85.11     11.92 o 
   4  11   9        0.55        7.46      6.25 o 
   5  11   9        2.89       20.64     10.18 o 
   6  11   9        8.59       20.83     17.18 o 
  -1  12   9        0.35       -6.85      7.24 o 
   0  12   9        8.60       11.39      9.78 o 
   1  12   9       63.04       74.19     15.05 o 
   2  12   9        5.34        9.45      6.35 o 
   3  12   9       33.92       53.53      8.52 o 
   4  12   9       83.97      125.79     19.08 o 
   5  12   9       26.89       63.70     13.08 o 
  -3  -7  10        0.02        8.54     12.19 o 
  -2  -7  10        1.71        6.82     11.40 o 
  -1  -7  10        9.81       31.01     15.09 o 
   0  -7  10       14.57       17.77     13.35 o 
   1  -7  10        1.66       -7.26     10.14 o 
   2  -7  10       54.51       70.91     19.06 o 
   3  -7  10        6.65       -5.65     10.42 o 
  -4  -6  10        3.10       13.51     12.45 o 
  -3  -6  10        6.56       18.36     12.82 o 
  -2  -6  10       10.45       20.32     14.35 o 
  -1  -6  10        0.22        7.59     11.79 o 
   0  -6  10       12.83       29.58     14.97 o 
   1  -6  10      244.16      285.95     33.99 o 
   2  -6  10       78.63       75.14     19.65 o 
   3  -6  10       36.98       42.31     15.96 o 
   4  -6  10       57.49       41.76     16.12 o 
  -4  -5  10        2.45       26.03     12.57 o 
  -3  -5  10       23.45       34.78     14.29 o 
  -2  -5  10        9.12       21.73     13.08 o 
  -1  -5  10       34.10       32.36     15.14 o 
   0  -5  10      138.33      148.26     24.93 o 
   1  -5  10       57.92       67.36      9.67 o 
   2  -5  10        3.89        3.41      5.76 o 
   3  -5  10       29.59       44.62      8.62 o 
   4  -5  10       68.68       59.77     19.17 o 
   5  -5  10       42.15       49.46     12.73 o 
  -5  -4  10        7.30       30.56     11.12 o 
  -4  -4  10        6.11       14.48      6.54 o 
  -3  -4  10        0.70        2.76      5.76 o 
  -2  -4  10       27.51       33.62     14.24 o 
  -1  -4  10        1.64        3.86      6.04 o 
   0  -4  10       54.57       61.58      9.59 o 
   1  -4  10       28.97       36.20     11.31 o 
   2  -4  10        2.05        3.26      5.48 o 
   3  -4  10        0.15        1.40      5.56 o 
   4  -4  10       58.94       52.61      9.62 o 
   5  -4  10       13.24       21.12      7.51 o 
   6  -4  10       55.97       80.95     16.76 o 
  -6  -3  10       10.58       21.18      7.45 o 
  -5  -3  10      102.50      115.89     12.65 o 
  -4  -3  10      172.56      177.78     27.88 o 
  -3  -3  10       29.66       56.56      9.24 o 
  -2  -3  10        2.70       13.76      9.18 o 
  -1  -3  10        3.17        5.50      6.17 o 
   0  -3  10      123.97      136.07     13.46 o 
   1  -3  10        9.61        8.76      4.72 o 
   2  -3  10        5.03        3.62      4.91 o 
   3  -3  10      204.55      239.56     13.89 o 
   4  -3  10        0.01        1.24      4.66 o 
   5  -3  10       23.30       18.23      5.92 o 
   6  -3  10        2.17        6.29      6.51 o 
  -6  -2  10        1.20        6.35      6.48 o 
  -5  -2  10       76.22       83.36     11.14 o 
  -4  -2  10       25.35       27.85      6.45 o 
  -3  -2  10        9.09       18.31      5.63 o 
  -2  -2  10       13.87       10.33      6.44 o 
  -1  -2  10        4.90        0.81      5.82 o 
   0  -2  10       87.63       82.28      9.49 o 
   1  -2  10        5.35        5.01      4.87 o 
   2  -2  10       13.06        8.87      4.99 o 
   3  -2  10       65.68       64.95      9.46 o 
   4  -2  10       79.28       91.94     11.89 o 
   5  -2  10       21.59       20.71      5.99 o 
   6  -2  10       46.73       67.23      8.24 o 
   7  -2  10        3.31       -6.41      6.14 o 
  -6  -1  10       12.23       22.27      8.41 o 
  -5  -1  10      179.71      173.72     15.68 o 
  -4  -1  10       40.55       51.42     15.35 o 
  -3  -1  10       10.69       13.94      5.49 o 
  -2  -1  10       30.96       39.82      7.90 o 
  -1  -1  10      166.34      163.08     14.44 o 
   0  -1  10      705.05      688.97     45.85 o 
   1  -1  10        6.73        2.95      4.66 o 
   2  -1  10     1100.44     1075.96     40.02 o 
   3  -1  10      249.40      253.93     14.38 o 
   4  -1  10      173.02      165.02     11.66 o 
   5  -1  10       31.19       30.72      6.48 o 
   6  -1  10        0.84        1.36      4.98 o 
   7  -1  10        0.03       -7.81      6.01 o 
  -6   0  10       63.36       63.50     11.22 o 
  -5   0  10       24.52       25.00     14.24 o 
  -4   0  10       59.65       68.13      8.71 o 
  -3   0  10     1190.81     1142.66     43.32 o 
  -2   0  10       27.75       30.33      6.21 o 
  -1   0  10      510.62      494.32     27.86 o 
   0   0  10       59.72       68.94      9.89 o 
   1   0  10       33.06       37.83     13.27 o 
   2   0  10       97.69       83.44      8.36 o 
   3   0  10      185.53      183.28     12.04 o 
   4   0  10       64.13       60.69      7.49 o 
   5   0  10       46.89       35.18      6.56 o 
   6   0  10        0.91       -0.39      5.65 o 
   7   0  10       64.48       80.98     10.46 o 
   8   0  10        4.60       -0.69      3.68 o 
  -6   1  10       47.14       56.58     13.07 o 
  -5   1  10       53.21       61.00     18.82 o 
  -4   1  10        1.54        7.46      5.84 o 
  -3   1  10       51.83       53.24      7.54 o 
  -2   1  10       12.05       14.44      5.68 o 
  -1   1  10     1815.26     1616.90     91.41 o 
   0   1  10      236.90      182.33     15.17 o 
   1   1  10      141.29      140.95     10.45 o 
   2   1  10       50.31       48.70      7.00 o 
   3   1  10      221.23      204.80     12.89 o 
   4   1  10      271.44      220.26     17.33 o 
   5   1  10        1.07       -2.47      3.81 o 
   6   1  10       76.79       83.27      8.63 o 
   7   1  10       12.89        2.08      6.46 o 
   8   1  10        2.86        1.42      6.80 o 
  -6   2  10       58.05       46.42     10.91 o 
  -5   2  10      227.50      188.95     24.18 o 
  -4   2  10      118.71      113.49     10.66 o 
  -3   2  10      256.93      231.52     14.01 o 
  -2   2  10      163.44      161.43     11.29 o 
  -1   2  10       40.60       67.37      9.23 o 
   0   2  10       11.13        4.14      3.92 o 
   2   2  10       45.90       49.55      7.09 o 
   3   2  10       67.76       77.42      8.34 o 
   4   2  10       72.36       67.56      7.76 o 
   5   2  10       24.84       25.59      6.15 o 
   6   2  10       50.90       29.99      6.23 o 
   7   2  10       37.87       33.13      7.81 o 
   8   2  10        0.16       -3.75      5.71 o 
  -6   3  10        0.18        7.79      8.93 o 
  -5   3  10        2.50        0.69      7.13 o 
  -4   3  10       86.48       80.37     11.59 o 
  -3   3  10      348.87      315.91     16.53 o 
  -2   3  10       32.44       41.22      6.52 o 
  -1   3  10       44.61       39.46      5.16 o 
   0   3  10        5.94        7.60      4.29 o 
   1   3  10      943.08      883.11     72.79 o 
   2   3  10      327.19      303.61     15.83 o 
   3   3  10      188.00      168.69     11.58 o 
   4   3  10      122.42      144.41     10.84 o 
   5   3  10      440.56      450.18     20.51 o 
   6   3  10       22.68       32.46      7.62 o 
   7   3  10       16.52       16.73      6.74 o 
   8   3  10       28.94       17.18      7.35 o 
  -6   4  10        0.79        4.65      8.01 o 
  -5   4  10       27.78       21.42     18.19 o 
  -4   4  10       33.42       45.81      7.82 o 
  -3   4  10        2.89       -0.95      4.14 o 
  -2   4  10       40.54       32.89      5.46 o 
  -1   4  10       44.42       44.89      5.88 o 
   0   4  10      220.18      178.00      9.25 o 
   1   4  10       98.38       98.07     11.04 o 
   2   4  10      161.48      148.41     13.52 o 
   3   4  10      228.92      209.76     15.98 o 
   4   4  10       57.70       44.41      7.03 o 
   5   4  10      296.21      313.88     16.73 o 
   6   4  10        0.27        0.76      4.74 o 
   7   4  10       77.27      114.65     22.81 o 
   8   4  10        1.04        3.91      6.06 o 
  -6   5  10        2.55       -3.69     14.06 o 
  -5   5  10       10.42       22.63      7.31 o 
  -4   5  10        9.67        9.03      5.14 o 
  -3   5  10      266.74      221.84     12.23 o 
  -2   5  10       17.01        6.03      4.35 o 
  -1   5  10       74.37       63.53      6.58 o 
   0   5  10       56.85       64.46      5.94 o 
   1   5  10        0.06        2.14      7.22 o 
   2   5  10        4.93        5.02      4.68 o 
   3   5  10      311.16      314.31     19.27 o 
   4   5  10        0.36       -5.16      4.49 o 
   5   5  10       92.26      110.89     17.35 o 
   6   5  10        0.33        8.59      5.50 o 
   7   5  10       38.06       45.82      8.44 o 
   8   5  10        9.90        0.94      8.23 o 
  -5   6  10       34.87       27.61      7.82 o 
  -4   6  10       39.69       44.21      7.14 o 
  -3   6  10       35.94       30.50      5.87 o 
  -2   6  10      135.15      111.09      8.43 o 
  -1   6  10      194.27      162.47      9.65 o 
   0   6  10        0.00        3.25      4.69 o 
   1   6  10       98.15      106.11      8.65 o 
   2   6  10       21.68       30.59      5.62 o 
   3   6  10        2.88       -0.55      5.08 o 
   4   6  10      102.38      104.27      9.34 o 
   5   6  10        6.84       10.59      6.78 o 
   6   6  10       34.27       42.36      7.23 o 
   7   6  10      135.73      127.00     12.42 o 
   8   6  10        4.10        5.86      7.26 o 
  -5   7  10      113.28      151.81     13.60 o 
  -4   7  10        4.94        2.22      5.41 o 
  -3   7  10        0.05       -1.20      4.67 o 
  -2   7  10        4.50        2.06      4.20 o 
  -1   7  10        5.42        6.64      4.07 o 
   0   7  10      217.73      186.32     11.80 o 
   1   7  10        3.38        2.42      4.16 o 
   2   7  10       24.58       18.91      5.04 o 
   3   7  10        0.42        5.25      4.98 o 
   4   7  10        5.14        3.02      5.17 o 
   5   7  10        0.35       -4.27      4.78 o 
   6   7  10        8.05        2.25      5.86 o 
   7   7  10        3.98        9.08      6.83 o 
  -4   8  10       35.79       30.58      6.53 o 
  -3   8  10      139.97      139.64     10.05 o 
  -2   8  10      142.10      142.86      9.79 o 
  -1   8  10        0.94        3.46      4.31 o 
   0   8  10       46.49       38.64      6.06 o 
   1   8  10       21.76       34.48      5.92 o 
   2   8  10       43.80       33.45      6.96 o 
   3   8  10       17.89       10.79      4.04 o 
   4   8  10       27.87       25.75      6.46 o 
   5   8  10       26.55       16.01      8.22 o 
   6   8  10        6.92       -6.03     11.95 o 
   7   8  10       18.24       23.51      7.99 o 
  -4   9  10       11.85       19.34      6.07 o 
  -3   9  10      189.43      205.03     20.20 o 
  -2   9  10       43.26       48.27      6.44 o 
  -1   9  10       85.71       81.29      8.70 o 
   0   9  10        0.00       -3.59      4.02 o 
   1   9  10       72.03       81.80      8.45 o 
   2   9  10      113.50       98.25     12.21 o 
   3   9  10        4.02        5.30      4.20 o 
   4   9  10       23.51       25.22      4.87 o 
   5   9  10       36.32       58.10      8.26 o 
   6   9  10        2.71       -7.73     12.05 o 
   7   9  10        0.21       -0.42      7.08 o 
  -3  10  10       64.44       47.42      6.80 o 
  -2  10  10        1.46        5.93      4.33 o 
  -1  10  10       28.21       27.60      5.87 o 
   0  10  10       20.09       30.22      5.80 o 
   1  10  10       49.66       63.87      8.00 o 
   2  10  10      121.68      148.54     11.35 o 
   3  10  10        0.09       -0.75      3.97 o 
   4  10  10       68.39       80.26     11.06 o 
   5  10  10       24.82       30.08     12.80 o 
   6  10  10        2.06        8.08      9.84 o 
  -2  11  10       53.47       57.52      7.84 o 
  -1  11  10       94.78       95.91     19.85 o 
   0  11  10        0.07        4.80      7.02 o 
   1  11  10       26.07       17.72      8.21 o 
   2  11  10        3.17       -0.17     16.62 o 
   3  11  10       22.11       29.84      7.16 o 
   4  11  10        0.12        5.29      5.34 o 
   5  11  10        2.24       11.24      6.47 o 
   0  12  10       11.38       16.40      8.84 o 
   1  12  10        5.92       10.13      8.62 o 
   2  12  10        9.62        9.51      6.14 o 
   3  12  10       61.05       90.11     10.04 o 
  -2  -6  11       43.15       64.29     19.23 o 
  -1  -6  11        5.81        8.58     13.98 o 
   0  -6  11        3.48       18.44     14.11 o 
   1  -6  11        2.56       13.00     13.08 o 
   2  -6  11        0.34       -6.91     11.62 o 
  -3  -5  11       11.83       35.23     13.73 o 
  -2  -5  11       12.56       30.78     14.37 o 
  -1  -5  11       67.20       88.37     20.76 o 
   0  -5  11       39.83       46.20     16.62 o 
   1  -5  11       90.97      130.87     24.35 o 
   2  -5  11       45.91       53.56      9.83 o 
   3  -5  11       35.26       50.77      9.49 o 
   4  -5  11       38.95       32.06     18.14 o 
  -4  -4  11       50.73       83.77     20.63 o 
  -3  -4  11       19.98       35.73     16.71 o 
  -2  -4  11        0.15       -4.68      5.83 o 
  -1  -4  11        4.04        7.50      6.23 o 
   0  -4  11        5.69       14.85      7.02 o 
   1  -4  11        2.55        6.01      6.72 o 
   2  -4  11      100.65      132.91     14.03 o 
   3  -4  11       36.93       40.00      8.78 o 
   4  -4  11        4.53       10.34      6.90 o 
   5  -4  11        4.44       14.28      7.32 o 
  -5  -3  11       16.25       14.14      8.73 o 
  -4  -3  11       66.18       76.43     31.73 o 
  -3  -3  11       18.39       24.19      7.88 o 
  -2  -3  11        3.81       11.19      6.79 o 
  -1  -3  11       89.91       98.05     12.16 o 
   0  -3  11       61.38       69.09     10.65 o 
   1  -3  11       82.83       99.78     12.04 o 
   2  -3  11      137.78      176.61     16.08 o 
   3  -3  11      140.21      122.34     10.29 o 
   4  -3  11        0.39        3.80      5.09 o 
   5  -3  11        6.08        3.83     10.29 o 
  -5  -2  11       17.28       21.76     10.37 o 
  -4  -2  11      226.73      272.12     21.25 o 
  -3  -2  11      216.98      229.10     17.95 o 
  -2  -2  11      164.49      204.51     19.65 o 
  -1  -2  11        1.37        9.92     11.23 o 
   0  -2  11        3.92       11.51      5.31 o 
   1  -2  11        0.40        5.86      5.09 o 
   2  -2  11        3.99        5.46      5.10 o 
   3  -2  11      121.19      128.20     13.90 o 
   4  -2  11       12.63        8.98      5.45 o 
   5  -2  11        6.86       17.31      5.92 o 
   6  -2  11       10.38       24.37      6.46 o 
  -5  -1  11       38.27       28.55      8.38 o 
  -4  -1  11       17.87       17.31      6.03 o 
  -3  -1  11       74.50       91.77     11.64 o 
  -2  -1  11      705.06      684.06     38.50 o 
  -1  -1  11       28.14       33.81      8.33 o 
   0  -1  11      139.00      145.81     11.14 o 
   1  -1  11       42.34       54.41      7.51 o 
   2  -1  11       54.88       46.36      7.14 o 
   3  -1  11       85.88      103.83      9.54 o 
   4  -1  11        9.27        5.69      5.45 o 
   5  -1  11      129.85      137.99     11.24 o 
   6  -1  11        6.32       12.58      5.83 o 
  -5   0  11      175.99      152.31     15.83 o 
  -4   0  11       30.09       16.48      6.40 o 
  -3   0  11       31.86       27.79      7.63 o 
  -2   0  11       96.98       90.83     11.30 o 
  -1   0  11      334.65      282.93     20.01 o 
   0   0  11      450.78      450.67     38.29 o 
   1   0  11        4.31        5.08      5.18 o 
   2   0  11       32.89       29.88      6.40 o 
   3   0  11        4.08       13.60      5.65 o 
   4   0  11        0.94        6.59      5.20 o 
   5   0  11        0.69       16.72      8.05 o 
   6   0  11       40.83       55.82      8.15 o 
   7   0  11        0.42       -1.65      6.47 o 
  -6   1  11      129.69      130.55     37.94 o 
  -5   1  11      446.52      405.21     25.00 o 
  -4   1  11      107.73      109.47     12.37 o 
  -3   1  11       26.75       33.93      6.86 o 
  -2   1  11       37.01       46.79      9.22 o 
  -1   1  11       48.57       53.32      9.77 o 
   0   1  11      101.75       84.85     11.31 o 
   1   1  11       59.53       59.69      7.68 o 
   2   1  11       57.18       65.59      7.93 o 
   3   1  11       49.54       62.96      8.10 o 
   4   1  11      109.58      116.54     10.06 o 
   5   1  11       13.92        5.93      6.47 o 
   6   1  11       17.41        9.77      9.17 o 
   7   1  11       11.17       22.53      8.14 o 
  -6   2  11      176.85      140.58     16.12 o 
  -5   2  11       59.97       89.21     12.48 o 
  -4   2  11        8.14       11.44      6.16 o 
  -3   2  11        5.31        2.67      6.26 o 
  -2   2  11       22.48       34.59     14.50 o 
  -1   2  11      451.44      425.72     52.37 o 
   0   2  11       73.16       65.66     10.03 o 
   1   2  11      455.78      180.91     16.64 o 
   2   2  11       51.22       22.16      8.72 o 
   3   2  11       10.95        4.38      5.28 o 
   4   2  11      389.55      391.40     18.96 o 
   5   2  11      215.28      244.50     14.61 o 
   6   2  11        5.72        5.52      5.08 o 
   7   2  11       29.38       34.98      8.51 o 
  -5   3  11       18.89       17.70      8.31 o 
  -4   3  11      521.06      443.54     27.34 o 
  -3   3  11       21.70       25.73      8.42 o 
  -2   3  11        4.27        3.67      4.94 o 
  -1   3  11      104.70       96.48     11.62 o 
   0   3  11       56.67       39.32      9.54 o 
   1   3  11      281.13      314.12     37.34 o 
   2   3  11       77.94       88.64      8.99 o 
   3   3  11       73.13       70.26      8.20 o 
   4   3  11      101.39      131.22     10.83 o 
   5   3  11        0.93        1.94      5.12 o 
   6   3  11        6.09       10.74      5.33 o 
   7   3  11        7.64       11.92      6.71 o 
  -5   4  11       43.17       41.64      9.94 o 
  -4   4  11       16.95       15.02      6.40 o 
  -3   4  11       54.11       32.24      6.54 o 
  -2   4  11       67.57       60.49      6.58 o 
  -1   4  11        0.00       -5.20      3.23 o 
   0   4  11       16.37       23.98      7.34 o 
   1   4  11       54.60       55.79      9.19 o 
   2   4  11        2.64       -7.32      6.66 o 
   3   4  11      145.64      163.98     11.87 o 
   4   4  11        7.10        2.45      4.23 o 
   5   4  11      105.82      105.57     10.51 o 
   6   4  11      225.43      245.92     14.82 o 
   7   4  11       51.66       64.31     17.82 o 
  -5   5  11        2.19        0.00     14.53 o 
  -4   5  11       26.04       23.16      7.05 o 
  -3   5  11        5.02        0.87      5.37 o 
  -2   5  11      201.91      204.81     11.41 o 
  -1   5  11      271.12      231.75     11.53 o 
   0   5  11        3.88        2.40      6.12 o 
   1   5  11       36.29       25.11      7.51 o 
   2   5  11      168.89      150.24     11.36 o 
   3   5  11       44.59       30.80      6.44 o 
   4   5  11       26.74       40.68      7.17 o 
   5   5  11       22.86       20.30      6.27 o 
   6   5  11        1.59        7.33      5.37 o 
   7   5  11      130.58      157.36     14.46 o 
  -5   6  11        3.08       -1.35     21.95 o 
  -4   6  11        5.77        0.43      5.16 o 
  -3   6  11       23.20       13.54      5.62 o 
  -2   6  11      144.54      136.44      9.64 o 
  -1   6  11       14.27       15.05      4.59 o 
   0   6  11        2.47        3.62      3.56 o 
   1   6  11       19.49       24.13      7.57 o 
   2   6  11        3.23        2.29      4.67 o 
   3   6  11       60.89       49.31      7.75 o 
   4   6  11        0.97       -0.59      5.32 o 
   5   6  11        0.71       -0.12      5.35 o 
   6   6  11       52.64       64.89      8.44 o 
   7   6  11       56.79       88.64     11.03 o 
  -4   7  11        1.89       -4.46      5.24 o 
  -3   7  11       12.57        8.35      5.06 o 
  -2   7  11        0.52       -5.59      4.42 o 
  -1   7  11       21.73       22.74      5.17 o 
   0   7  11        8.92        7.69      4.07 o 
   1   7  11        3.87        2.66      4.25 o 
   2   7  11       79.05       70.41     10.40 o 
   3   7  11        6.07        5.46     13.81 o 
   4   7  11       26.02       29.85     11.50 o 
   5   7  11        0.91        3.35      5.58 o 
   6   7  11       28.94       35.90      7.41 o 
   7   7  11        7.57       24.28      8.16 o 
  -4   8  11        1.89       -8.30      5.40 o 
  -3   8  11        0.02       -2.37      4.93 o 
  -2   8  11        7.20        7.86      5.47 o 
  -1   8  11        5.23        2.57      4.16 o 
   0   8  11        2.50       -0.94      6.28 o 
   1   8  11      105.88      106.65     10.99 o 
   2   8  11        9.85       17.44      7.23 o 
   3   8  11       48.51       57.30      8.09 o 
   4   8  11        3.23       -2.57      5.66 o 
   5   8  11       43.78       54.05      8.21 o 
   6   8  11        0.34       -6.75      7.05 o 
  -3   9  11      132.11      124.32      9.84 o 
  -2   9  11       12.98       16.69      5.13 o 
  -1   9  11        7.85        2.60      4.09 o 
   0   9  11       42.44       37.70      6.66 o 
   1   9  11        0.19       -1.28      4.39 o 
   2   9  11        9.80       14.02      5.43 o 
   3   9  11       36.68       52.98      8.00 o 
   4   9  11        5.97        2.39      6.07 o 
   5   9  11        2.55       -6.21     16.31 o 
   6   9  11        1.70       11.68     10.13 o 
  -2  10  11       84.55       86.93      8.23 o 
  -1  10  11       11.89       28.68      6.29 o 
   0  10  11        0.67        3.36      4.93 o 
   1  10  11        1.16        1.79      5.32 o 
   2  10  11        5.24        5.60      4.94 o 
   3  10  11       55.71       68.65      8.45 o 
   4  10  11        6.50       16.42      6.47 o 
   5  10  11        4.42       10.01      9.24 o 
   0  11  11        8.64       22.04      8.66 o 
   1  11  11        1.47        0.75      7.32 o 
   2  11  11       31.07       35.69      7.79 o 
   3  11  11       28.01       55.46      8.57 o 
   4  11  11        8.11       17.98     21.64 o 
  -1  -5  12      105.17      146.48     26.70 o 
   0  -5  12        0.06        2.07     12.35 o 
   1  -5  12        0.02        6.44     12.89 o 
   2  -5  12      111.69      143.25     26.48 o 
  -3  -4  12        0.79       11.38     13.46 o 
  -2  -4  12        1.51       15.02     13.97 o 
  -1  -4  12       88.51      117.93     13.97 o 
   0  -4  12        5.89        6.56      7.15 o 
   1  -4  12      119.65      126.97     14.29 o 
   2  -4  12       38.51       51.13     10.16 o 
   3  -4  12        1.10        0.32      7.81 o 
  -3  -3  12       52.20       52.97     20.88 o 
  -2  -3  12       17.73       36.67      9.06 o 
  -1  -3  12       36.36       49.29      9.84 o 
   0  -3  12      185.78      213.26     18.57 o 
   1  -3  12       37.40       49.62     13.12 o 
   2  -3  12        5.86       17.87     10.57 o 
   3  -3  12       17.43       29.77      8.52 o 
   4  -3  12       97.39      106.08     13.70 o 
  -4  -2  12      114.08      105.59     14.98 o 
  -3  -2  12       49.52       53.63     10.53 o 
  -2  -2  12      212.52      241.58     27.88 o 
  -1  -2  12        0.09       11.81     12.06 o 
   0  -2  12       18.57       31.92      8.69 o 
   1  -2  12       16.15       24.63      6.44 o 
   2  -2  12        1.12       -5.97      4.95 o 
   3  -2  12       14.89        8.79      5.62 o 
   4  -2  12       39.00       53.69      7.94 o 
   5  -2  12       27.43       31.03      7.15 o 
  -4  -1  12        6.90       21.01     24.32 o 
  -3  -1  12       54.51       70.81     16.30 o 
  -2  -1  12      195.06      235.67     19.20 o 
  -1  -1  12       25.44       26.38      8.33 o 
   0  -1  12        1.00        3.73      5.49 o 
   1  -1  12       77.19       90.64      9.61 o 
   2  -1  12        1.03       -1.50      5.09 o 
   3  -1  12        0.17       -3.01      4.98 o 
   4  -1  12        7.71       20.27      6.66 o 
   5  -1  12        0.74        1.69      6.69 o 
   6  -1  12       85.31      137.97     23.76 o 
  -4   0  12        2.07       19.37     25.17 o 
  -3   0  12       16.20       19.00      7.30 o 
  -2   0  12      219.57      239.40     19.66 o 
  -1   0  12       94.93       93.19     12.20 o 
   0   0  12      211.28      228.57     14.46 o 
   1   0  12        2.95        7.65      5.64 o 
   2   0  12       30.03       27.46      9.90 o 
   3   0  12        0.54        1.93     10.19 o 
   4   0  12       98.79      138.85     11.38 o 
   5   0  12        0.02        3.77      5.86 o 
   6   0  12       28.95       44.68      7.85 o 
  -5   1  12      132.20      108.72     13.64 o 
  -4   1  12       29.74       32.27     16.90 o 
  -3   1  12       14.59       15.68      7.93 o 
  -2   1  12        1.62        1.41      5.96 o 
  -1   1  12       31.87       43.50     11.20 o 
   0   1  12      346.28      383.26     24.44 o 
   1   1  12       15.07       10.01      5.75 o 
   2   1  12        7.84       11.41      9.38 o 
   3   1  12      115.05      135.07     11.34 o 
   4   1  12        0.92        4.43      7.96 o 
   5   1  12        6.11        6.44      5.77 o 
   6   1  12       81.86      105.46     14.91 o 
  -5   2  12        4.30        0.89      6.62 o 
  -4   2  12        7.88       25.00      9.56 o 
  -3   2  12       24.34       18.28      7.64 o 
  -2   2  12        2.67       11.49      6.71 o 
  -1   2  12        3.51        8.98      6.94 o 
   0   2  12        4.98        1.95      8.19 o 
   1   2  12        8.84        6.23      6.96 o 
   2   2  12       13.64       14.25      6.59 o 
   3   2  12       14.40        6.47      5.68 o 
   4   2  12        0.47        4.17      5.44 o 
   5   2  12       32.34       32.30      7.03 o 
   6   2  12       24.33       45.17      8.07 o 
  -5   3  12       28.98        8.34      8.50 o 
  -4   3  12        0.04        4.20     11.22 o 
  -3   3  12       77.35       60.28     13.74 o 
  -2   3  12        5.17        9.26      9.83 o 
  -1   3  12        3.14        5.33      6.57 o 
   0   3  12       18.77       20.49      7.98 o 
   1   3  12      370.46      330.74     21.93 o 
   2   3  12        1.42       11.83      5.84 o 
   3   3  12       59.62       76.90     10.66 o 
   4   3  12       92.99       78.28      8.95 o 
   5   3  12        2.41       13.44      6.14 o 
   6   3  12        1.86        3.24      6.90 o 
   7   3  12       10.92       13.33     10.25 o 
  -4   4  12       36.20       44.92     10.35 o 
  -3   4  12      120.70      126.82     11.38 o 
  -2   4  12        7.19       12.85      7.07 o 
  -1   4  12        0.07       13.55      6.73 o 
   0   4  12        0.75       -7.31      5.56 o 
   1   4  12       17.78       16.93      7.61 o 
   2   4  12       29.35       36.20      7.12 o 
   3   4  12        6.49        6.03      5.54 o 
   4   4  12       19.82       26.92      6.72 o 
   5   4  12        6.10        5.92      5.16 o 
   6   4  12       72.81       87.87     13.79 o 
   7   4  12       17.98       38.87      9.15 o 
  -4   5  12        0.04       15.32      6.13 o 
  -3   5  12       49.68       53.91      8.42 o 
  -2   5  12       24.48       23.02      5.39 o 
  -1   5  12       63.58       43.56      9.10 o 
   0   5  12       31.15       31.55     12.87 o 
   1   5  12       69.89       73.56     20.01 o 
   2   5  12        0.52        5.52      5.16 o 
   3   5  12       13.52        7.94      5.99 o 
   4   5  12        0.95       -6.07      6.13 o 
   5   5  12        0.00        4.09      5.46 o 
   6   5  12        0.54       -3.87      5.34 o 
   7   5  12        9.49        0.03      6.68 o 
  -4   6  12       45.86       25.81      8.31 o 
  -3   6  12      119.60      123.67     10.03 o 
  -2   6  12       25.31       21.07      5.76 o 
  -1   6  12       14.33       16.71      5.97 o 
   0   6  12       32.72       28.62      8.15 o 
   1   6  12        4.03        6.47     10.18 o 
   2   6  12       55.42       48.74      7.48 o 
   3   6  12       23.33       37.20      7.39 o 
   4   6  12        5.61        6.85      5.96 o 
   5   6  12       15.60       21.40      7.78 o 
   6   6  12        0.19       -0.12     11.10 o 
  -3   7  12       30.48       20.26      6.32 o 
  -2   7  12        1.93        5.76      5.12 o 
  -1   7  12       22.26       18.39      5.18 o 
   0   7  12        3.04        4.33      8.62 o 
   1   7  12        8.01        8.31      8.27 o 
   2   7  12       39.34       46.07      7.40 o 
   3   7  12       44.81       46.28      7.98 o 
   4   7  12       30.05       35.73      7.26 o 
   5   7  12       15.64       25.44      7.07 o 
   6   7  12        9.07        9.37      6.51 o 
  -3   8  12        3.24        0.77      7.55 o 
  -2   8  12        0.01       -4.61      4.61 o 
  -1   8  12        9.79       13.96      7.41 o 
   0   8  12        3.52        3.38      5.03 o 
   1   8  12       21.55       17.75      8.52 o 
   2   8  12        0.82        5.97      5.85 o 
   3   8  12      105.53      122.63     11.11 o 
   4   8  12        2.32        1.58      6.17 o 
   5   8  12        0.33        4.53      6.22 o 
   6   8  12       26.27       35.52      7.76 o 
  -2   9  12       36.17       28.47      6.07 o 
  -1   9  12       54.70       57.15      6.96 o 
   0   9  12        6.87       12.18      6.31 o 
   1   9  12      127.68      118.98     13.47 o 
   2   9  12        3.13        3.48      6.56 o 
   3   9  12       19.46       35.71     10.96 o 
   4   9  12       26.44       17.57     17.21 o 
   5   9  12       26.37       30.28     10.41 o 
   0  10  12        4.09       15.44      7.78 o 
   1  10  12       16.76       20.39      6.20 o 
   2  10  12        1.23        2.60      5.72 o 
   3  10  12       73.19       84.83      9.87 o 
   4  10  12       71.74       88.29     11.15 o 
  -1  -3  13       49.17       72.79     11.98 o 
   0  -3  13       44.33       51.20     10.55 o 
   1  -3  13        0.00        0.11      7.04 o 
   2  -3  13        0.26        7.14      7.09 o 
  -2  -2  13      145.68      139.91     15.78 o 
  -1  -2  13       36.56       50.57     10.54 o 
   0  -2  13       17.38       33.39      9.62 o 
   1  -2  13        0.67       -3.13     11.85 o 
   2  -2  13       88.97      121.18     21.02 o 
   3  -2  13        7.73       27.67      9.20 o 
   4  -2  13        0.00       -5.70      8.50 o 
  -3  -1  13       20.06       28.14      9.05 o 
  -2  -1  13       25.59       40.37     12.52 o 
  -1  -1  13       16.56       24.72      9.89 o 
   0  -1  13       20.13       28.07      7.12 o 
   1  -1  13        2.19        5.24      6.15 o 
   2  -1  13       67.96       72.47      9.40 o 
   3  -1  13        3.86       -2.13      6.02 o 
   4  -1  13       85.57      143.94     12.42 o 
  -3   0  13        0.33        6.05      6.38 o 
  -2   0  13        4.19       14.43     14.28 o 
  -1   0  13        0.65       -1.34      6.85 o 
   0   0  13        1.50        8.29      5.80 o 
   1   0  13       40.59       69.85      8.85 o 
   2   0  13       20.10       25.66     10.18 o 
   3   0  13       40.84       61.45      8.94 o 
   4   0  13       10.66       16.71      6.96 o 
   5   0  13        6.72        7.01      9.94 o 
  -3   1  13        1.63       18.82     15.98 o 
  -2   1  13        4.49       23.65      8.95 o 
  -1   1  13       15.05       27.61      8.71 o 
   0   1  13       28.59       40.20     17.62 o 
   1   1  13       37.05       61.37      8.70 o 
   2   1  13       28.89       26.02      7.15 o 
   3   1  13      117.88      153.52     12.73 o 
   4   1  13        2.31        8.24      6.73 o 
   5   1  13       36.23       46.75      8.64 o 
  -3   2  13       12.20       33.85     10.17 o 
  -2   2  13       15.56       25.36      8.73 o 
  -1   2  13        6.87       16.35     12.54 o 
   0   2  13        5.43        5.99     12.97 o 
   1   2  13       25.61       28.93      6.99 o 
   2   2  13       13.91       20.11      6.70 o 
   3   2  13        6.26        8.73      4.88 o 
   4   2  13        2.87        4.23      8.35 o 
   5   2  13        3.32       -0.29      5.94 o 
  -3   3  13       34.00       55.65     10.55 o 
  -2   3  13        5.13       16.40      5.35 o 
  -1   3  13       22.38       47.88     16.42 o 
   0   3  13        9.91        6.04     14.33 o 
   1   3  13        7.35        1.86      5.98 o 
   2   3  13        6.80       18.73      6.40 o 
   3   3  13        7.03        8.46      6.22 o 
   4   3  13       47.54       56.57      8.37 o 
   5   3  13       35.88       60.57      8.86 o 
   6   3  13        1.11       23.57      7.47 o 
  -3   4  13        2.01       11.63      7.32 o 
  -2   4  13        1.35       -1.55      9.04 o 
  -1   4  13       43.50       54.89      9.94 o 
   0   4  13        1.54       11.95      7.16 o 
   1   4  13       15.17       22.05     14.43 o 
   2   4  13        9.43       11.98      6.23 o 
   3   4  13        5.59       18.89      7.79 o 
   4   4  13        2.02       16.12      7.28 o 
   5   4  13        3.43       14.86      7.88 o 
   6   4  13        6.22       11.13      8.73 o 
  -3   5  13        0.57        4.16      6.76 o 
  -2   5  13        7.93       14.89      7.72 o 
  -1   5  13       37.21       34.98      8.55 o 
   0   5  13       14.40       23.98      7.99 o 
   1   5  13        4.10        3.42      6.61 o 
   2   5  13        2.37        0.87      9.06 o 
   3   5  13       85.11       73.86     17.99 o 
   4   5  13        0.49       -0.01      3.55 o 
   5   5  13       32.04       55.23      8.62 o 
  -2   6  13       43.48       44.37     11.92 o 
  -1   6  13       26.64       23.07      8.80 o 
   0   6  13       69.96       97.74     12.77 o 
   1   6  13        0.48       -2.39      6.91 o 
   2   6  13       30.69       27.95      9.37 o 
   3   6  13       54.98       64.33     10.49 o 
   4   6  13        0.54       10.36      6.93 o 
   5   6  13      101.83      146.32     12.34 o 
  -2   7  13       54.47       44.68     10.46 o 
  -1   7  13        6.59        9.80      7.81 o 
   0   7  13      123.24      117.85     13.94 o 
   1   7  13        3.48        3.08      7.96 o 
   2   7  13      115.20      129.52     11.55 o 
   3   7  13       24.19       40.59      8.25 o 
   4   7  13       13.59       11.06      6.62 o 
   5   7  13       27.84       43.85      8.02 o 
  -1   8  13        0.70       -5.28      7.06 o 
   0   8  13       39.72       43.71     10.32 o 
   1   8  13       23.34       27.91      9.47 o 
   2   8  13       71.36       81.75      9.63 o 
   3   8  13       13.46        6.91      6.57 o 
   4   8  13        7.74       14.79      7.47 o 
   0   9  13        0.08       -0.29      7.52 o 
   1   9  13       48.73       40.85     14.09 o 
   2   9  13       49.01       59.43     10.91 o 
   3   9  13        6.86        3.62     10.66 o 
   0  -1  14       31.44       44.14     10.56 o 
   1  -1  14        3.37       19.81     14.12 o 
   2  -1  14       41.07       49.79      8.80 o 
  -1   0  14        0.00        8.51     20.66 o 
   0   0  14        0.41       13.72      6.74 o 
   1   0  14        0.29        0.03      8.28 o 
   2   0  14       14.40       27.16      7.97 o 
   3   0  14       11.85       23.29      7.59 o 
  -2   1  14       48.12       76.52     18.28 o 
  -1   1  14        3.99        8.01     14.53 o 
   0   1  14       30.57       27.60      7.52 o 
   1   1  14        0.11        6.05      8.77 o 
   2   1  14        0.76        5.39      7.24 o 
   3   1  14       56.25       82.27     10.40 o 
   4   1  14        0.16       -8.76     12.29 o 
  -2   2  14        0.02       10.57      8.28 o 
  -1   2  14        2.88       12.73      8.72 o 
   0   2  14      144.44      222.79     20.15 o 
   1   2  14        0.89        6.16      6.37 o 
   2   2  14        1.53        7.02      6.84 o 
   3   2  14       56.57       95.89     19.71 o 
   4   2  14        4.09       22.65      9.80 o 
  -2   3  14        7.29       21.97      8.52 o 
  -1   3  14        6.55       19.29      7.13 o 
   0   3  14        3.84       38.45     17.63 o 
   1   3  14       16.16       19.36      7.08 o 
   2   3  14       54.02       67.37      9.62 o 
   3   3  14       27.76       51.38      8.53 o 
   4   3  14        0.00       10.47     11.13 o 
  -2   4  14       17.68       13.26      8.45 o 
  -1   4  14      138.43      160.27     16.71 o 
   0   4  14        1.27        1.40     21.14 o 
   1   4  14       34.53       48.26      8.27 o 
   2   4  14        8.84       10.88      6.59 o 
   3   4  14        0.17       10.60      7.66 o 
   4   4  14       15.87       20.90      7.09 o 
  -1   5  14        5.29        7.57     18.55 o 
   0   5  14       11.76       10.53      7.15 o 
   1   5  14       38.88       51.75     10.76 o 
   2   5  14        7.63       10.42      6.62 o 
   3   5  14        0.16       10.00      8.68 o 
   4   5  14        1.43       -0.14     16.29 o 
  -1   6  14       13.58       17.36      9.58 o 
   0   6  14       39.30       38.42     10.71 o 
   1   6  14       38.27       56.94     11.53 o 
   2   6  14       18.63       34.06      9.92 o 
   3   6  14        0.19       15.21      7.13 o 
   4   6  14       68.72      110.20     11.47 o 
   0   7  14        9.89        6.86      8.67 o 
   1   7  14       31.62       37.08     13.01 o 
   2   7  14       12.96       23.01      7.41 o 
   3   7  14        0.12        0.35      6.32 o 
                                                 
